# Supplementary material for: Poly[μ-4,4′-bipyridine-κ2 N:N′-μ-thio­cyanato-κ2 N:S-copper(I)]
Source: Acta Crystallogr Sect E Struct Rep Online. 2008 Oct 18;64(Pt 11):m1424–5. doi: 10.1107/S1600536808033175 (PMC2959690; doi:10.1107/S1600536808033175)
Supplement: Supplementary file 1 [file e-64-m1424-sup1.cif]

##############################################################################
###                                                                        ###
###        Electronic paper (Acta Crystallographica Section E)             ###
###                                                                        ###
##############################################################################
#                                                                            #
# This CIF contains the data in a paper accepted for publication in Acta     #
# Crystallographica Section E. It conforms to the requirements of Notes      #
# for Authors for Section E, and has been peer reviewed under the auspices   #
# of the IUCr Commission on Journals.                                        #
#                                                                            #
# Full details of the Crystallographic Information File format               #
# are given in the paper "The Crystallographic Information File (CIF):       #
# a New Standard Archive File for Crystallography" by S. R. Hall, F. H.      #
# Allen and I. D. Brown [Acta Cryst. (1991), A47, 655-685].                  #
#                                                                            #
# The current version of the core CIF dictionary is obtainable from          #
# ftp://ftp.iucr.org/pub/cif_core.dic. The current version number is 2.4.    #
#                                                                            #
# Software is freely available for graphical display of the structure(s) in  #
# this CIF.  For information consult the CIF home page http://www.iucr.org/  #
# cif/home.html                                                              #
#                                                                            #
# This file may be used for bona fide research purposes within the           #
# scientific community so long as proper attribution is given to the journal # 
# article from which it was obtained.                                        #
#                                                                            #
##############################################################################
                                             
data_I
_audit_creation_method     SHELXL-97
_chemical_name_systematic
;
Poly[\m-4,4'-bipyridine-\k^2^N:N'-\m-thiocyanato-\k^2^<i>N</i>:<i>S</i>-
copper(I)]
;
_chemical_name_common     ?
_chemical_formula_moiety     'C11 H8 Cu N3 S'
_chemical_formula_sum     'C11 H8 Cu N3 S'
_chemical_formula_iupac     '[Cu (N C S) (C10 H8 N2)]'
_chemical_formula_weight     277.80
_chemical_melting_point     ?
_symmetry_cell_setting     orthorhombic
_symmetry_space_group_name_H-M     'P b c a'
loop_
    _symmetry_equiv_pos_as_xyz
    'x, y, z'
    '-x+1/2, -y, z+1/2'
    '-x, y+1/2, -z+1/2'
    'x+1/2, -y+1/2, -z'
    '-x, -y, -z'
    'x-1/2, y, -z-1/2'
    'x, -y-1/2, z-1/2'
    '-x-1/2, y-1/2, z'
_cell_length_a     11.4340(4)
_cell_length_b     12.2530(5)
_cell_length_c     15.3806(6)
_cell_angle_alpha     90.00
_cell_angle_beta     90.00
_cell_angle_gamma     90.00
_cell_volume     2154.83(14)
_cell_formula_units_Z     8
_cell_measurement_reflns_used     23129
_cell_measurement_theta_min     1.66
_cell_measurement_theta_max     29.65
_cell_measurement_temperature     170(2)
_exptl_crystal_description     block
_exptl_crystal_colour     orange
_exptl_crystal_size_max     0.12
_exptl_crystal_size_mid     0.08
_exptl_crystal_size_min     0.05
_exptl_crystal_density_diffrn     1.713
_exptl_crystal_density_meas     ?
_exptl_crystal_density_method     'not measured'
_exptl_crystal_F_000     1120
_exptl_absorpt_coefficient_mu     2.191
_exptl_absorpt_correction_type     numerical
_exptl_absorpt_process_details     '(X-SHAPE and X-RED32; Stoe & Cie, 2008)'
_exptl_absorpt_correction_T_min     0.817
_exptl_absorpt_correction_T_max     0.901
_exptl_special_details
;
;
_diffrn_ambient_temperature     170(2)
_diffrn_radiation_type     MoK\a
_diffrn_radiation_wavelength     0.71073
_diffrn_radiation_source     'fine-focus sealed tube'
_diffrn_radiation_monochromator     graphite
_diffrn_measurement_device_type     'Stoe IPDS-II'
_diffrn_measurement_method     \w
_diffrn_detector_area_resol_mean     ?
_diffrn_reflns_number     23916
_diffrn_reflns_av_R_equivalents     0.0400
_diffrn_reflns_av_sigmaI/netI     0.0188
_diffrn_reflns_theta_min     2.65
_diffrn_reflns_theta_max     29.29
_diffrn_reflns_theta_full     29.29
_diffrn_measured_fraction_theta_max     0.991
_diffrn_measured_fraction_theta_full     0.991
_diffrn_reflns_limit_h_min     -15
_diffrn_reflns_limit_h_max     15
_diffrn_reflns_limit_k_min     -16
_diffrn_reflns_limit_k_max     16
_diffrn_reflns_limit_l_min     -21
_diffrn_reflns_limit_l_max     20
_diffrn_standards_number     23129
_diffrn_standards_interval_count     ?
_diffrn_standards_interval_time     2
_diffrn_standards_decay_%     0
_refine_special_details
;
Refinement of <i>F</i>^2^ against ALL reflections. The weighted <i>R</i>-factor
<i>wR</i> and goodness of fit <i>S</i> are based on <i>F</i>^2^, conventional
<i>R</i>-factors <i>R</i> are based on <i>F</i>, with <i>F</i> set to zero for
negative <i>F</i>^2^. The threshold expression of <i>F</i>^2^ >
\s(<i>F</i>^2^) is used only for calculating <i>R</i>-factors(gt) <i>etc</i>.
and is not relevant to the choice of reflections for refinement.
<i>R</i>-factors based on <i>F</i>^2^ are statistically about twice as large
as those based on <i>F</i>, and <i>R</i>- factors based on ALL data will be
even larger.
;
_reflns_number_total     2915
_reflns_number_gt     2567
_reflns_threshold_expression     I>2\s(I)
_refine_ls_structure_factor_coef     Fsqd
_refine_ls_matrix_type     full
_refine_ls_R_factor_all     0.0573
_refine_ls_R_factor_gt     0.0465
_refine_ls_wR_factor_gt     0.0863
_refine_ls_wR_factor_ref     0.0897
_refine_ls_goodness_of_fit_ref     1.243
_refine_ls_restrained_S_all     1.243
_refine_ls_number_reflns     2915
_refine_ls_number_parameters     146
_refine_ls_number_restraints     0
_refine_ls_hydrogen_treatment     constr
_refine_ls_weighting_scheme     calc
_refine_ls_weighting_details
         'calc w=1/[\s^2^(Fo^2^)+(0.0317P)^2^+1.4342P] where P=(Fo^2^+2Fc^2^)/3'
_atom_sites_solution_hydrogens     geom
_atom_sites_solution_primary     direct
_atom_sites_solution_secondary     difmap
_refine_ls_shift/su_max     0.001
_refine_ls_shift/su_mean     0.000
_refine_diff_density_max     0.318
_refine_diff_density_min     -0.434
_refine_ls_extinction_method     'SHELXL97 (Sheldrick, 2008)'
_refine_ls_extinction_coef     0.0015(3)
_refine_ls_extinction_expression
                                  'Fc^*^=kFc[1+0.001xFc^2^\l^3^/sin(2\q)]^-1/4^'
loop_
    _atom_type_symbol
    _atom_type_description
    _atom_type_scat_dispersion_real
    _atom_type_scat_dispersion_imag
    _atom_type_scat_source
    'C' 'C' 0.0033 0.0016
                         'International Tables Vol C Tables 4.2.6.8 and 6.1.1.4'
    'H' 'H' 0.0000 0.0000
                         'International Tables Vol C Tables 4.2.6.8 and 6.1.1.4'
    'N' 'N' 0.0061 0.0033
                         'International Tables Vol C Tables 4.2.6.8 and 6.1.1.4'
    'S' 'S' 0.1246 0.1234
                         'International Tables Vol C Tables 4.2.6.8 and 6.1.1.4'
    'Cu' 'Cu' 0.3201 1.2651
                         'International Tables Vol C Tables 4.2.6.8 and 6.1.1.4'
_computing_data_collection     'X-AREA (Stoe & Cie, 2008)'
_computing_cell_refinement     'X-AREA (Stoe & Cie, 2008)'
_computing_data_reduction     'X-AREA (Stoe & Cie, 2008)'
_computing_structure_solution     'SHELXS97 (Sheldrick, 2008)'
_computing_structure_refinement     'SHELXL97 (Sheldrick, 2008)'
_computing_molecular_graphics     'XP in SHELXTL (Sheldrick, 2008)'
_computing_publication_material     'XCIF in SHELXTL (Sheldrick, 2008)'
loop_
    _atom_site_type_symbol
    _atom_site_label
    _atom_site_fract_x
    _atom_site_fract_y
    _atom_site_fract_z
    _atom_site_U_iso_or_equiv
    _atom_site_adp_type
    _atom_site_calc_flag
    _atom_site_refinement_flags
    _atom_site_occupancy
    _atom_site_disorder_assembly
    _atom_site_disorder_group
    Cu Cu1 0.44386(3) 0.58247(3) 0.28065(2) 0.03676(11) Uani d . 1 . .
    N N1 0.42996(19) 0.45592(18) 0.37017(14) 0.0353(5) Uani d . 1 . .
    N N2 0.4249(2) 0.01317(17) 0.66651(14) 0.0361(5) Uani d . 1 . .
    C C1 0.3680(2) 0.4601(2) 0.44384(17) 0.0385(6) Uani d . 1 . .
    H H1 0.3252 0.5247 0.4561 0.046 Uiso calc R 1 . .
    C C2 0.3631(2) 0.3757(2) 0.50299(17) 0.0388(6) Uani d . 1 . .
    H H2 0.3176 0.3825 0.5544 0.047 Uiso calc R 1 . .
    C C3 0.4252(2) 0.2806(2) 0.48664(16) 0.0325(5) Uani d . 1 . .
    C C4 0.4902(2) 0.2762(2) 0.41074(17) 0.0372(5) Uani d . 1 . .
    H H4 0.5350 0.2132 0.3972 0.045 Uiso calc R 1 . .
    C C5 0.4892(2) 0.3641(2) 0.35506(17) 0.0387(6) Uani d . 1 . .
    H H5 0.5332 0.3591 0.3028 0.046 Uiso calc R 1 . .
    C C6 0.4236(2) 0.18673(19) 0.54777(15) 0.0314(5) Uani d . 1 . .
    C C7 0.3241(2) 0.1573(2) 0.59312(19) 0.0404(6) Uani d . 1 . .
    H H7 0.2532 0.1963 0.5845 0.048 Uiso calc R 1 . .
    C C8 0.3280(2) 0.0711(2) 0.65107(18) 0.0414(6) Uani d . 1 . .
    H H8 0.2585 0.0521 0.6813 0.050 Uiso calc R 1 . .
    C C9 0.5207(2) 0.0408(2) 0.62150(17) 0.0389(6) Uani d . 1 . .
    H H9 0.5902 -0.0001 0.6308 0.047 Uiso calc R 1 . .
    C C10 0.5238(2) 0.1255(2) 0.56241(17) 0.0375(6) Uani d . 1 . .
    H H10 0.5939 0.1417 0.5320 0.045 Uiso calc R 1 . .
    N N11 0.6066(2) 0.6321(2) 0.26898(16) 0.0419(5) Uani d . 1 . .
    C C11 0.6915(2) 0.6652(2) 0.23866(16) 0.0342(5) Uani d . 1 . .
    S S11 0.81061(6) 0.71667(6) 0.19394(5) 0.04387(18) Uani d . 1 . .
loop_
    _atom_site_aniso_label
    _atom_site_aniso_U_11
    _atom_site_aniso_U_22
    _atom_site_aniso_U_33
    _atom_site_aniso_U_12
    _atom_site_aniso_U_13
    _atom_site_aniso_U_23
    Cu1 0.03545(17) 0.03621(17) 0.03862(17) -0.00274(13) 0.00331(14) 0.00139(13)
    N1 0.0374(11) 0.0341(10) 0.0342(11) -0.0018(9) 0.0027(9) 0.0024(9)
    N2 0.0416(12) 0.0339(10) 0.0329(11) -0.0005(9) 0.0020(9) 0.0028(8)
    C1 0.0445(15) 0.0336(12) 0.0375(13) 0.0026(11) 0.0052(11) -0.0007(11)
    C2 0.0459(15) 0.0372(13) 0.0334(12) 0.0005(11) 0.0078(11) 0.0011(11)
    C3 0.0352(12) 0.0322(11) 0.0302(11) -0.0046(9) -0.0020(9) 0.0001(9)
    C4 0.0419(14) 0.0338(12) 0.0359(13) 0.0039(11) 0.0027(11) 0.0004(10)
    C5 0.0430(14) 0.0406(13) 0.0323(12) 0.0017(11) 0.0053(11) 0.0022(11)
    C6 0.0386(13) 0.0275(10) 0.0281(11) -0.0027(9) -0.0021(9) -0.0015(9)
    C7 0.0374(14) 0.0366(13) 0.0472(15) 0.0009(11) 0.0032(11) 0.0052(11)
    C8 0.0385(14) 0.0411(14) 0.0446(14) -0.0020(11) 0.0043(11) 0.0049(12)
    C9 0.0397(13) 0.0404(13) 0.0366(13) 0.0038(11) 0.0004(11) 0.0035(11)
    C10 0.0375(13) 0.0418(14) 0.0332(12) -0.0012(11) 0.0027(10) 0.0030(11)
    N11 0.0348(12) 0.0455(13) 0.0455(13) -0.0060(10) -0.0005(10) -0.0006(10)
    C11 0.0322(12) 0.0330(12) 0.0374(13) 0.0021(10) -0.0057(10) -0.0006(10)
    S11 0.0321(3) 0.0384(3) 0.0611(4) -0.0008(3) 0.0043(3) 0.0118(3)
_geom_special_details
;
All e.s.d.'s (except the e.s.d. in the dihedral angle between two l.s. planes)
are estimated using the full covariance matrix. The cell e.s.d.'s are taken
into account individually in the estimation of e.s.d.'s in distances, angles
and torsion angles; correlations between e.s.d.'s in cell parameters are only
used when they are defined by crystal symmetry. An approximate (isotropic)
treatment of cell e.s.d.'s is used for estimating e.s.d.'s involving l.s.
planes.
;
loop_
    _geom_bond_atom_site_label_1
    _geom_bond_atom_site_label_2
    _geom_bond_site_symmetry_2
    _geom_bond_distance
    _geom_bond_publ_flag
    Cu1 N11 . 1.966(2) y
    Cu1 N1 . 2.080(2) y
    Cu1 N2 7_565 2.122(2) y
    Cu1 S11 6_556 2.2755(8) y
    N1 C5 . 1.333(3) ?
    N1 C1 . 1.337(3) ?
    N2 C8 . 1.336(4) ?
    N2 C9 . 1.339(3) ?
    N2 Cu1 7_566 2.122(2) n
    C1 C2 . 1.379(4) ?
    C1 H1 . 0.9500 ?
    C2 C3 . 1.388(4) ?
    C2 H2 . 0.9500 ?
    C3 C4 . 1.385(4) ?
    C3 C6 . 1.485(3) ?
    C4 C5 . 1.376(4) ?
    C4 H4 . 0.9500 ?
    C5 H5 . 0.9500 ?
    C6 C7 . 1.382(4) ?
    C6 C10 . 1.388(4) ?
    C7 C8 . 1.383(4) ?
    C7 H7 . 0.9500 ?
    C8 H8 . 0.9500 ?
    C9 C10 . 1.380(4) ?
    C9 H9 . 0.9500 ?
    C10 H10 . 0.9500 ?
    N11 C11 . 1.151(3) y
    C11 S11 . 1.651(3) y
    S11 Cu1 6_656 2.2755(8) ?
loop_
    _geom_angle_atom_site_label_1
    _geom_angle_atom_site_label_2
    _geom_angle_atom_site_label_3
    _geom_angle_site_symmetry_1
    _geom_angle_site_symmetry_3
    _geom_angle
    _geom_angle_publ_flag
    N11 Cu1 N1 . . 111.31(9) y
    N11 Cu1 N2 . 7_565 101.07(9) y
    N1 Cu1 N2 . 7_565 97.36(9) y
    N11 Cu1 S11 . 6_556 115.22(7) y
    N1 Cu1 S11 . 6_556 111.96(6) y
    N2 Cu1 S11 7_565 6_556 118.21(6) y
    C5 N1 C1 . . 116.7(2) ?
    C5 N1 Cu1 . . 118.34(17) ?
    C1 N1 Cu1 . . 124.96(18) ?
    C8 N2 C9 . . 116.8(2) ?
    C8 N2 Cu1 . 7_566 121.67(18) n
    C9 N2 Cu1 . 7_566 118.92(18) n
    N1 C1 C2 . . 123.5(3) ?
    N1 C1 H1 . . 118.2 ?
    C2 C1 H1 . . 118.2 ?
    C1 C2 C3 . . 119.3(2) ?
    C1 C2 H2 . . 120.4 ?
    C3 C2 H2 . . 120.4 ?
    C4 C3 C2 . . 117.4(2) ?
    C4 C3 C6 . . 120.7(2) ?
    C2 C3 C6 . . 121.9(2) ?
    C5 C4 C3 . . 119.4(2) ?
    C5 C4 H4 . . 120.3 ?
    C3 C4 H4 . . 120.3 ?
    N1 C5 C4 . . 123.8(2) ?
    N1 C5 H5 . . 118.1 ?
    C4 C5 H5 . . 118.1 ?
    C7 C6 C10 . . 117.2(2) ?
    C7 C6 C3 . . 122.1(2) ?
    C10 C6 C3 . . 120.7(2) ?
    C6 C7 C8 . . 119.8(3) ?
    C6 C7 H7 . . 120.1 ?
    C8 C7 H7 . . 120.1 ?
    N2 C8 C7 . . 123.2(3) ?
    N2 C8 H8 . . 118.4 ?
    C7 C8 H8 . . 118.4 ?
    N2 C9 C10 . . 123.5(3) ?
    N2 C9 H9 . . 118.3 ?
    C10 C9 H9 . . 118.3 ?
    C9 C10 C6 . . 119.5(2) ?
    C9 C10 H10 . . 120.3 ?
    C6 C10 H10 . . 120.3 ?
    C11 N11 Cu1 . . 160.8(2) n
    N11 C11 S11 . . 177.9(2) n
    C11 S11 Cu1 . 6_656 101.83(9) n
data_global
_journal_date_recd_electronic     2008-10-10
_journal_date_accepted     2008-10-13
_journal_name_full     'Acta Crystallographica, Section E'
_journal_year     2008
_journal_volume     64
_journal_issue     11
_journal_page_first     m1424
_journal_page_last     m1425
_journal_paper_category     QM
_journal_coeditor_code     BT2809
_publ_contact_author
;
      Christian N\"ather
      Institut f\"ur Anorganische Chemie
      Christian-Albrechts-Universit\"at Kiel
      Max-Eyth-Str. 2
      D-24118 Kiel
      Germany
;
_publ_contact_author_email     cnaether@ac.uni-kiel.de
_publ_contact_author_fax     '(+)431-880-1520'
_publ_contact_author_phone     '(+)431-880-2092'
_publ_section_title
;\
Poly[\m-4,4'-bipyridine-\k^2^<i>N</i>:<i>N</i>'-\m-thiocyanato-\k^2^<i>N</i>:\
<i>S</i>-\\ copper(I)]
;
loop_
    _publ_author_name
    _publ_author_footnote
    _publ_author_address
    'Wriedt, Mario' .
;
Institut f\"ur Anorganische Chemie
Christian-Albrechts-Universit\"at Kiel
Max-Eyth-Strasse 2
D-24118 Kiel
Germany
;
    'Sellmer, Sina' .
;
Institut f\"ur Anorganische Chemie
Christian-Albrechts-Universit\"at Kiel
Max-Eyth-Strasse 2
D-24118 Kiel
Germany
;
    'N\"ather, Christian' .
;
Institut f\"ur Anorganische Chemie
Christian-Albrechts-Universit\"at Kiel
Max-Eyth-Strasse 2
D-24118 Kiel
Germany
;
_publ_section_synopsis     .
