# Supplementary material for: Poly[μ-4,4′-bipyridine-κ2 N:N′-μ-thio­cyanato-κ2 N:S-copper(I)]
Source: Acta Crystallogr Sect E Struct Rep Online. 2008 Oct 18;64(Pt 11):m1424–5. doi: 10.1107/S1600536808033175 (PMC2959690; doi:10.1107/S1600536808033175)
Supplement: Supplementary file 2 [file e-64-m1424-Isup2.hkl]

# 
# h,k,l, Fc-squared, Fo-squared, sigma(Fo-squared) and status flag 
# 
data_I
_shelx_title ' CuSCN(4,4'-Bipyridine) in Pbca at 170 K (ss458)' 
_shelx_refln_list_code          4 
_shelx_F_calc_maximum      392.70 
_exptl_crystal_F_000      1120.00 
_reflns_d_resolution_high  0.7264 
 
loop_ 
 _symmetry_equiv_pos_as_xyz 
 'x, y, z' 
 '-x+1/2, -y, z+1/2' 
 '-x, y+1/2, -z+1/2' 
 'x+1/2, -y+1/2, -z' 
 '-x, -y, -z' 
 'x-1/2, y, -z-1/2' 
 'x, -y-1/2, z-1/2' 
 '-x-1/2, y-1/2, z' 
 
_cell_length_a    11.4340 
_cell_length_b    12.2530 
_cell_length_c    15.3806 
_cell_angle_alpha  90.000 
_cell_angle_beta   90.000 
_cell_angle_gamma  90.000 
 
_shelx_F_squared_multiplier     1.000 
 
loop_ 
 _refln_index_h 
 _refln_index_k 
 _refln_index_l 
 _refln_F_squared_calc 
 _refln_F_squared_meas 
 _refln_F_squared_sigma 
 _refln_observed_status 
   2   0   0    73939.71    68318.82    313.09 o 
   4   0   0       10.93       18.33     37.17 o 
   6   0   0      159.52      160.60     29.04 o 
   8   0   0    27739.17    26532.23    175.28 o 
  10   0   0      354.12      382.21     29.36 o 
  12   0   0       10.50       15.04     27.36 o 
  14   0   0        9.98       26.05     28.55 o 
   2   1   0     3523.42     3969.66     42.80 o 
   4   1   0       59.64       59.87     24.15 o 
   6   1   0    11330.00    10674.96     54.76 o 
   8   1   0      694.20      656.60     21.11 o 
  10   1   0      123.63      133.98     18.78 o 
  12   1   0        3.52       21.05     19.49 o 
  14   1   0      987.15      982.42     22.11 o 
   0   2   0     2308.36     2543.44     51.57 o 
   2   2   0    23713.74    25992.74    181.25 o 
   4   2   0      849.27      959.81     23.98 o 
   6   2   0     7268.61     6959.94     29.46 o 
   8   2   0       40.10       32.64     19.18 o 
  10   2   0     5709.63     5562.83     55.15 o 
  12   2   0      179.51      216.74     20.20 o 
  14   2   0      182.43      173.95     20.52 o 
   2   3   0      205.04      283.28     29.61 o 
   4   3   0    72941.25    69002.37    603.72 o 
   6   3   0    12983.39    13015.09    106.37 o 
   8   3   0     1441.85     1391.65     20.68 o 
  10   3   0        4.04       64.79     20.56 o 
  12   3   0     3066.33     3104.02     28.21 o 
  14   3   0       99.49      118.78     21.10 o 
   0   4   0     4572.74     4863.44     60.33 o 
   2   4   0     3925.75     3867.14     42.36 o 
   4   4   0       14.79       40.27     18.83 o 
   6   4   0       34.43       40.08     20.19 o 
   8   4   0       53.08       76.95     17.67 o 
  10   4   0     1282.62     1303.54     20.75 o 
  12   4   0      221.88      257.67     19.02 o 
  14   4   0       25.57       39.36     21.68 o 
   2   5   0     6221.67     6221.99     71.99 o 
   4   5   0       92.02      189.66     17.10 o 
   6   5   0     4635.39     4474.16     70.53 o 
   8   5   0      235.14      265.52     19.91 o 
  10   5   0      123.80      152.84     20.03 o 
  12   5   0      168.46      183.25     21.41 o 
  14   5   0      494.83      490.36     24.21 o 
   0   6   0    11933.92    11330.28     46.15 o 
   2   6   0     8725.72     8653.89     70.23 o 
   4   6   0     1162.97     1056.50     17.74 o 
   6   6   0      919.73      933.67     24.52 o 
   8   6   0     4439.66     4442.32     72.88 o 
  10   6   0     3010.05     2942.36     77.08 o 
  12   6   0      491.73      487.02     19.00 o 
  14   6   0       12.99       26.24     21.25 o 
   2   7   0     7099.61     7114.21     70.41 o 
   4   7   0     3277.14     3397.15     41.58 o 
   6   7   0     2881.94     2930.58     20.54 o 
   8   7   0       24.35       40.45     17.29 o 
  10   7   0     1274.93     1201.73     25.92 o 
  12   7   0      386.58      404.20     18.91 o 
  14   7   0      240.99      264.24     22.00 o 
   0   8   0     2421.56     2462.44     28.78 o 
   2   8   0      158.35      136.84     17.82 o 
   4   8   0       65.09       67.13     22.62 o 
   6   8   0      494.16      478.40     17.39 o 
   8   8   0     3595.79     3288.13     20.26 o 
  10   8   0      792.41      729.71     16.57 o 
  12   8   0       21.25       43.74     18.49 o 
   2   9   0     9019.85     8821.16    139.90 o 
   4   9   0     5353.30     5244.77     36.45 o 
   6   9   0     2384.67     2387.22     21.91 o 
   8   9   0      101.23      117.18     16.90 o 
  10   9   0      265.45      289.14     16.17 o 
  12   9   0      521.61      502.99     19.39 o 
   0  10   0      540.67      642.83     27.88 o 
   2  10   0      198.78      215.99     18.33 o 
   4  10   0        3.89       30.41     23.02 o 
   6  10   0      803.61      802.85     16.81 o 
   8  10   0     1276.07     1289.30     18.68 o 
  10  10   0       75.58       85.95     16.89 o 
  12  10   0        4.25       15.87     17.95 o 
   2  11   0      177.76      184.90     15.56 o 
   4  11   0     6394.15     6179.40     50.87 o 
   6  11   0       30.04       81.26     16.70 o 
   8  11   0       17.74       25.67     14.80 o 
  10  11   0       32.54       25.01     18.11 o 
   0  12   0       27.93       33.68     41.83 o 
   2  12   0      648.63      607.13     24.03 o 
   4  12   0       53.63      120.41     18.22 o 
   6  12   0      952.90      936.32     23.76 o 
   8  12   0     1567.22     1432.38     27.06 o 
  10  12   0     1023.54      893.16     21.64 o 
   2  13   0       20.79       49.63     15.37 o 
   4  13   0     1609.35     1544.65     20.89 o 
   6  13   0      118.57      118.74     16.72 o 
   8  13   0       10.28       19.60     16.88 o 
  10  13   0       22.11      -16.37     41.57 o 
   0  14   0     1970.40     1878.84     26.27 o 
   2  14   0       30.35       60.76     21.74 o 
   4  14   0       77.06      119.22     18.75 o 
   6  14   0       54.54       82.63     24.41 o 
   8  14   0      607.91      554.93     18.23 o 
   2  15   0      960.39      962.79     19.96 o 
   4  15   0      182.42      170.73     26.96 o 
   6  15   0      441.74      373.63     18.42 o 
   0  16   0      616.38      521.61     30.12 o 
   2  16   0       11.90       52.39     18.14 o 
   4  16   0       23.03       44.80     18.41 o 
   1   1   1     1007.53     1197.97     25.17 o 
   2   1   1    34248.80    33975.80    354.74 o 
   3   1   1      880.78      969.66     20.76 o 
   4   1   1    22803.61    22403.34    232.86 o 
   5   1   1     1298.94     1426.40     16.20 o 
   6   1   1    14875.60    14172.68     61.33 o 
   7   1   1        7.20       25.91     13.54 o 
   8   1   1      759.99      790.72     14.72 o 
   9   1   1       33.20       41.59     13.96 o 
  10   1   1     2948.35     2844.59     19.06 o 
  11   1   1      396.70      399.52     14.31 o 
  12   1   1     2336.70     2306.36     31.06 o 
  13   1   1        0.12       35.44     13.87 o 
  14   1   1      759.35      773.43     15.51 o 
  15   1   1      159.70      148.41     15.43 o 
   0   2   1    20947.16    24284.76    123.81 o 
   1   2   1      192.91      226.54     24.16 o 
   2   2   1     1176.52     1189.99     21.64 o 
   3   2   1     1992.39     2207.36     19.25 o 
   4   2   1      772.13      912.37     16.44 o 
   5   2   1       57.77       57.83     14.31 o 
   6   2   1     5574.44     5719.21     37.20 o 
   7   2   1      493.86      541.11     14.03 o 
   8   2   1     9382.83     9197.11     46.64 o 
   9   2   1     1459.72     1426.44     16.06 o 
  10   2   1     1071.42     1136.87     14.71 o 
  11   2   1      415.98      434.32     13.39 o 
  12   2   1     1107.76     1101.17     14.81 o 
  13   2   1        6.37       27.60     13.95 o 
  14   2   1       18.69       32.40     14.66 o 
  15   2   1      179.06      196.85     16.27 o 
   1   3   1      153.67      153.51     18.70 o 
   2   3   1     2075.91     2343.44     19.83 o 
   3   3   1      448.60      495.46     17.99 o 
   4   3   1     3639.07     3889.97     23.60 o 
   5   3   1      389.87      430.25     14.01 o 
   6   3   1      599.18      614.15     13.96 o 
   7   3   1       98.12      125.14     12.41 o 
   8   3   1      412.52      444.67     13.88 o 
   9   3   1      149.75      175.18     13.16 o 
  10   3   1        3.56       58.89     13.50 o 
  11   3   1       38.06       48.90     13.42 o 
  12   3   1      198.02      196.69     14.41 o 
  13   3   1        0.06       26.63     14.15 o 
  14   3   1        0.01       26.40     14.35 o 
  15   3   1       14.40       33.58     15.55 o 
   0   4   1      384.22      300.53     25.22 o 
   1   4   1     1738.50     1854.69     19.12 o 
   2   4   1    26969.32    28353.18    250.58 o 
   3   4   1       22.53       39.56     15.66 o 
   4   4   1     1081.01     1063.54     14.83 o 
   5   4   1      584.39      571.34     14.01 o 
   6   4   1     6018.11     5908.48     28.82 o 
   7   4   1        1.96       32.07     13.23 o 
   8   4   1      720.69      712.07     13.15 o 
   9   4   1       73.57       63.89     13.13 o 
  10   4   1     5057.31     4867.06     34.44 o 
  11   4   1       67.14       81.15     13.21 o 
  12   4   1      238.52      249.75     13.50 o 
  13   4   1       10.98       21.16     13.60 o 
  14   4   1      196.89      229.16     15.69 o 
  15   4   1        0.23       13.75     16.56 o 
   1   5   1      370.88      374.13     15.84 o 
   2   5   1      180.95      119.85     14.51 o 
   3   5   1      163.38      135.14     13.75 o 
   4   5   1    14425.56    13363.29     92.19 o 
   5   5   1     1528.09     1704.34     18.65 o 
   6   5   1     2833.95     2732.02     28.07 o 
   7   5   1      172.67      192.30     13.27 o 
   8   5   1     1225.05     1205.70     13.49 o 
   9   5   1      118.60      145.48     12.94 o 
  10   5   1        9.15       34.15     14.29 o 
  11   5   1      234.97      251.41     14.80 o 
  12   5   1     2133.55     2096.69     22.51 o 
  13   5   1       42.24       89.50     16.39 o 
  14   5   1      185.56      209.91     16.06 o 
  15   5   1        2.08       -0.91     51.31 o 
   0   6   1       52.12       79.16     20.54 o 
   1   6   1      606.79      607.60     14.37 o 
   2   6   1     2827.96     2903.70     25.31 o 
   3   6   1      445.94      489.23     14.17 o 
   4   6   1     1135.82     1170.25     13.65 o 
   5   6   1      229.02      240.74     12.34 o 
   6   6   1     2775.50     2770.45     14.47 o 
   7   6   1      159.69      148.56     11.69 o 
   8   6   1      965.79      915.74     12.53 o 
   9   6   1       16.09       43.37     11.49 o 
  10   6   1      201.52      237.69     12.58 o 
  11   6   1       71.90       89.25     12.90 o 
  12   6   1       75.33       85.05     12.92 o 
  13   6   1       16.48       28.86     14.19 o 
  14   6   1      108.34      117.41     15.21 o 
   1   7   1     2991.08     3020.91     17.69 o 
   2   7   1    17189.75    17049.44    151.04 o 
   3   7   1      136.16      151.96     13.68 o 
   4   7   1     1604.97     1508.05     14.50 o 
   5   7   1      101.10      124.52     12.58 o 
   6   7   1     8682.09     8388.12     42.02 o 
   7   7   1      943.41      870.47     12.85 o 
   8   7   1      205.44      203.91     11.26 o 
   9   7   1      268.94      289.11     11.60 o 
  10   7   1      930.44      935.31     17.30 o 
  11   7   1       63.06       53.78     12.92 o 
  12   7   1        7.32       14.57     12.83 o 
  13   7   1        5.78       37.00     13.71 o 
  14   7   1     1013.98      899.21     26.64 o 
   0   8   1    24828.72    24434.35    219.45 o 
   1   8   1      306.30      291.32     13.61 o 
   2   8   1     3374.06     3404.81     20.78 o 
   3   8   1       85.63       88.04     12.53 o 
   4   8   1      191.02      189.09     12.76 o 
   5   8   1       20.49       40.86     12.08 o 
   6   8   1      398.93      410.56     12.15 o 
   7   8   1      124.57      117.72     11.47 o 
   8   8   1     5932.62     5780.12     39.95 o 
   9   8   1       16.56       32.05     11.40 o 
  10   8   1      579.27      603.01     12.09 o 
  11   8   1       40.99       47.62     12.12 o 
  12   8   1      108.06      131.22     13.02 o 
  13   8   1       38.70       43.82     14.08 o 
   1   9   1      517.96      508.03     13.07 o 
   2   9   1      297.74      312.97     12.15 o 
   3   9   1      340.29      335.01     12.46 o 
   4   9   1     1421.37     1381.10     18.70 o 
   5   9   1      512.59      520.00     14.70 o 
   6   9   1      898.79      960.71     14.42 o 
   7   9   1        0.10       33.68     10.90 o 
   8   9   1       62.14       77.36     11.57 o 
   9   9   1       11.80       21.03     11.04 o 
  10   9   1      130.52      169.63     11.79 o 
  11   9   1      206.93      205.15     11.68 o 
  12   9   1      346.49      300.84     13.73 o 
  13   9   1        0.02       36.27     13.82 o 
   0  10   1     3409.37     3351.75     40.05 o 
   1  10   1      570.43      580.51     12.45 o 
   2  10   1     8876.05     8691.96     79.20 o 
   3  10   1     1887.10     1869.63     18.67 o 
   4  10   1      912.65      893.23     16.25 o 
   5  10   1      286.67      310.72     15.63 o 
   6  10   1     1283.19     1284.33     12.19 o 
   7  10   1       88.11       92.15     10.93 o 
   8  10   1      351.56      361.11     11.41 o 
   9  10   1      158.91      149.93     11.86 o 
  10  10   1     1321.78     1293.20     23.03 o 
  11  10   1       20.94       40.78     12.06 o 
  12  10   1       71.08       90.94     13.15 o 
   1  11   1      657.26      656.44     12.08 o 
   2  11   1      598.93      560.99     11.36 o 
   3  11   1      243.49      236.49     11.82 o 
   4  11   1     5715.84     5602.50     33.54 o 
   5  11   1       72.68       93.92     10.71 o 
   6  11   1      267.66      280.90     10.82 o 
   7  11   1       12.34       21.25     11.53 o 
   8  11   1       48.61       49.18     11.46 o 
   9  11   1        7.56       40.02     12.01 o 
  10  11   1        7.44       30.94     12.02 o 
  11  11   1       71.76      103.61     12.39 o 
   0  12   1      274.14      262.72     16.48 o 
   1  12   1        5.35       32.66     11.24 o 
   2  12   1       45.41       52.21     14.41 o 
   3  12   1      407.24      394.64     11.47 o 
   4  12   1       34.67       55.39     12.21 o 
   5  12   1      332.95      345.63     11.07 o 
   6  12   1       56.50       82.45     11.40 o 
   7  12   1       47.62       74.13     11.56 o 
   8  12   1      200.14      214.86     12.59 o 
   9  12   1        6.55       32.38     12.13 o 
  10  12   1       21.35       30.57     12.50 o 
  11  12   1       22.75       16.91     32.13 o 
   1  13   1      169.30      188.25     13.74 o 
   2  13   1     1108.00     1110.57     14.43 o 
   3  13   1      733.00      709.35     13.89 o 
   4  13   1      687.78      699.30     13.66 o 
   5  13   1       36.60       50.73     11.92 o 
   6  13   1     1235.40     1188.97     14.54 o 
   7  13   1       84.83      124.19     12.71 o 
   8  13   1      229.41      245.16     12.65 o 
   9  13   1        0.30       22.08     12.33 o 
   0  14   1     1402.92     1399.17     19.56 o 
   1  14   1      142.68      152.96     14.42 o 
   2  14   1      380.40      363.50     11.97 o 
   3  14   1       71.22       89.65     12.92 o 
   4  14   1      102.36       95.43     13.66 o 
   5  14   1        0.57       21.64     12.15 o 
   6  14   1       51.67       63.86     12.02 o 
   7  14   1       60.52       87.84     12.69 o 
   8  14   1      558.91      521.00     12.75 o 
   1  15   1       25.53       45.72     16.50 o 
   2  15   1        0.32       26.54     12.36 o 
   3  15   1        2.75       28.12     12.54 o 
   4  15   1       14.66       47.19     12.88 o 
   5  15   1       21.05       33.59     11.70 o 
   6  15   1       73.30       69.15     11.84 o 
   7  15   1       10.61       -1.92     24.98 o 
   0  16   1      554.83      537.61     16.87 o 
   1  16   1       61.05       86.46     11.97 o 
   2  16   1      374.50      360.71     14.35 o 
   3  16   1       86.20       79.15     13.24 o 
   4  16   1        5.65       41.98     12.68 o 
   0   0   2    43148.77    44332.18    562.45 o 
   1   0   2     2022.65     2285.25     48.57 o 
   2   0   2      791.70      741.33     37.17 o 
   3   0   2     6967.83     6786.49    103.67 o 
   4   0   2     1595.56     1546.56     27.41 o 
   5   0   2     8288.10     8373.47     39.67 o 
   6   0   2     1976.48     1888.35     27.15 o 
   7   0   2     5156.50     5053.45     58.43 o 
   8   0   2    19339.01    19003.74    178.35 o 
   9   0   2      112.02      124.36     18.79 o 
  10   0   2      445.67      436.84     19.79 o 
  11   0   2      465.85      488.95     19.49 o 
  12   0   2      707.90      749.55     20.67 o 
  13   0   2      162.91      177.80     21.27 o 
  14   0   2      245.96      226.70     22.12 o 
  15   0   2       32.83       76.32     22.57 o 
   1   1   2     2512.16     2803.46     24.45 o 
   2   1   2    21131.48    22343.02    192.29 o 
   3   1   2    11766.13    12593.19     60.48 o 
   4   1   2     2577.94     2695.06     21.04 o 
   5   1   2      626.18      624.67     15.46 o 
   6   1   2     6628.48     6372.55     51.79 o 
   7   1   2     2261.62     2197.34     15.65 o 
   8   1   2      157.48      186.39     14.42 o 
   9   1   2     1624.32     1627.44     20.04 o 
  10   1   2     1805.39     1805.83     14.80 o 
  11   1   2      116.54      135.62     13.45 o 
  12   1   2      393.75      428.64     13.99 o 
  13   1   2      420.36      450.01     14.91 o 
  14   1   2      515.45      525.43     15.60 o 
  15   1   2        0.16        5.73     15.41 o 
   0   2   2     7795.87     8626.47     60.61 o 
   1   2   2      670.13      773.28     18.78 o 
   2   2   2    33234.03    33668.25    483.64 o 
   3   2   2     6628.02     6930.22     61.13 o 
   4   2   2      411.62      390.27     14.84 o 
   5   2   2     2366.10     2246.24     16.22 o 
   6   2   2     8907.28     9111.15     45.96 o 
   7   2   2      190.59      218.65     13.18 o 
   8   2   2      942.51      986.58     15.06 o 
   9   2   2      918.81      873.97     14.25 o 
  10   2   2     2594.17     2493.71     18.32 o 
  11   2   2      220.54      232.66     13.56 o 
  12   2   2       64.11       80.07     13.90 o 
  13   2   2      180.49      189.71     14.14 o 
  14   2   2      327.23      335.56     14.79 o 
  15   2   2        9.23       30.84     15.25 o 
   1   3   2     8636.35     9375.86     68.83 o 
   2   3   2     1759.67     1688.83     16.79 o 
   3   3   2     6136.97     6274.61     32.15 o 
   4   3   2    21066.11    20313.92    103.04 o 
   5   3   2       12.76       65.44     13.44 o 
   6   3   2     2576.90     2287.76     16.35 o 
   7   3   2        3.76       41.05     12.87 o 
   8   3   2     1717.55     1692.40     15.93 o 
   9   3   2      571.69      568.34     14.24 o 
  10   3   2        3.14       22.72     13.22 o 
  11   3   2      391.55      404.78     14.05 o 
  12   3   2     3762.04     3725.53     17.99 o 
  13   3   2       25.47       34.88     14.22 o 
  14   3   2      669.39      659.00     15.13 o 
  15   3   2       52.60       61.72     15.36 o 
   0   4   2     3759.62     3943.88     26.49 o 
   1   4   2     2589.78     2762.35     17.56 o 
   2   4   2     8610.11     9063.21     59.66 o 
   3   4   2     1524.02     1499.46     15.93 o 
   4   4   2        0.58       29.87     13.60 o 
   5   4   2     3216.43     3243.10     18.35 o 
   6   4   2     3464.61     3532.34     21.64 o 
   7   4   2       83.71       95.88     12.55 o 
   8   4   2      237.55      282.84     13.61 o 
   9   4   2      266.66      309.97     14.10 o 
  10   4   2      523.40      549.11     14.50 o 
  11   4   2      132.73      158.42     14.57 o 
  12   4   2       18.32       19.35     14.43 o 
  13   4   2       83.43      125.09     15.98 o 
  14   4   2       37.66       63.63     16.16 o 
  15   4   2       27.32       55.41     16.98 o 
   1   5   2      211.78      162.90     13.58 o 
   2   5   2     8753.13     8917.42     47.53 o 
   3   5   2      257.01      317.95     12.82 o 
   4   5   2     2794.11     2804.03     19.10 o 
   5   5   2     1658.65     1775.26     19.03 o 
   6   5   2     3858.77     3792.29     20.96 o 
   7   5   2       57.88       69.80     12.72 o 
   8   5   2       19.89       32.60     12.60 o 
   9   5   2       92.59       98.33     12.17 o 
  10   5   2       54.25       87.58     13.19 o 
  11   5   2        2.84       27.80     13.60 o 
  12   5   2       19.46       59.85     13.75 o 
  13   5   2       77.21       82.10     15.10 o 
  14   5   2      405.73      396.64     16.34 o 
   0   6   2    16425.67    15261.26    123.28 o 
   1   6   2     1536.50     1488.59     14.07 o 
   2   6   2     6387.94     6172.38     48.16 o 
   3   6   2     4027.43     4067.56     23.02 o 
   4   6   2      171.47      195.85     12.70 o 
   5   6   2     3051.39     3088.63     19.20 o 
   6   6   2     1475.10     1492.01     15.35 o 
   7   6   2      646.72      670.46     12.04 o 
   8   6   2     5069.62     5003.38     40.82 o 
   9   6   2      215.26      213.77     11.73 o 
  10   6   2     2437.48     2430.10     31.87 o 
  11   6   2      222.32      265.83     14.03 o 
  12   6   2      210.43      228.84     14.58 o 
  13   6   2      129.95      117.00     14.11 o 
  14   6   2        6.88       16.92     15.04 o 
   1   7   2       97.94       98.22     11.59 o 
   2   7   2     1180.53     1159.29     13.05 o 
   3   7   2       58.37       83.35     12.29 o 
   4   7   2      551.79      525.83     12.98 o 
   5   7   2      426.65      432.22     12.21 o 
   6   7   2     1960.29     1977.71     13.75 o 
   7   7   2      283.64      288.53     11.54 o 
   8   7   2       46.56       77.01     11.38 o 
   9   7   2      137.06      180.63     12.01 o 
  10   7   2      279.94      300.29     12.29 o 
  11   7   2      202.03      227.99     12.86 o 
  12   7   2      170.64      217.08     13.69 o 
  13   7   2       19.68       28.35     14.36 o 
  14   7   2      195.80      209.51     15.01 o 
   0   8   2     2913.32     2841.86     19.73 o 
   1   8   2       91.33      116.44     11.73 o 
   2   8   2      632.80      586.46     12.34 o 
   3   8   2      843.17      848.60     13.62 o 
   4   8   2      464.76      471.30     12.54 o 
   5   8   2      412.94      410.18     12.08 o 
   6   8   2      109.67      118.50     12.05 o 
   7   8   2        0.69       15.72     11.42 o 
   8   8   2      768.72      754.87     12.04 o 
   9   8   2       62.80       73.60     11.52 o 
  10   8   2      691.18      695.23     15.35 o 
  11   8   2       46.27       66.79     12.91 o 
  12   8   2      178.31      175.21     13.87 o 
  13   8   2      155.55      132.11     14.40 o 
   1   9   2     1821.02     1795.29     20.90 o 
   2   9   2     4966.58     4772.89     33.46 o 
   3   9   2       10.79       30.56     12.24 o 
   4   9   2     8469.73     8195.70     71.91 o 
   5   9   2        0.28       38.81     11.89 o 
   6   9   2     4395.91     4301.12     27.93 o 
   7   9   2      382.92      418.02     11.72 o 
   8   9   2        5.75       39.80     11.45 o 
   9   9   2      436.37      413.43     11.34 o 
  10   9   2      489.77      462.83     11.60 o 
  11   9   2       26.11       46.54     12.42 o 
  12   9   2      204.57      223.58     12.91 o 
  13   9   2        0.15       35.94     15.17 o 
   0  10   2     1367.84     1385.31     18.11 o 
   1  10   2      122.45      146.11     11.38 o 
   2  10   2      135.18      138.89     11.70 o 
   3  10   2      356.30      357.66     12.58 o 
   4  10   2        0.33       21.80     11.73 o 
   5  10   2      160.67      162.03     11.23 o 
   6  10   2        3.03       23.40     10.42 o 
   7  10   2      212.43      238.89     11.16 o 
   8  10   2      471.64      522.95     11.37 o 
   9  10   2       97.20       94.18     11.42 o 
  10  10   2      186.38      219.00     12.16 o 
  11  10   2        0.83       26.29     12.46 o 
  12  10   2       44.14       50.79     13.28 o 
   1  11   2       22.81       67.38     10.96 o 
   2  11   2        3.43       16.24     11.13 o 
   3  11   2       11.13       43.28     14.05 o 
   4  11   2     2577.58     2569.11     22.59 o 
   5  11   2       24.37       48.55     11.39 o 
   6  11   2      245.24      241.18     11.19 o 
   7  11   2       24.34       41.96     10.84 o 
   8  11   2      121.08      134.78     11.12 o 
   9  11   2       98.89      111.15     11.84 o 
  10  11   2       20.40       38.80     12.55 o 
  11  11   2       45.02       52.07     12.78 o 
   0  12   2     3655.53     3552.42     35.39 o 
   1  12   2      484.76      483.36     12.10 o 
   2  12   2     2517.15     2492.59     20.71 o 
   3  12   2       35.72       45.25     12.49 o 
   4  12   2        8.68       17.66     11.17 o 
   5  12   2      192.56      217.93     11.26 o 
   6  12   2      503.29      497.41     11.97 o 
   7  12   2      164.94      184.84     11.39 o 
   8  12   2      435.77      451.41     12.18 o 
   9  12   2       34.79       51.77     12.23 o 
  10  12   2      838.93      777.95     13.76 o 
   1  13   2      227.96      216.04     12.06 o 
   2  13   2       11.76       33.27     11.60 o 
   3  13   2      538.76      544.83     19.33 o 
   4  13   2     1195.92     1202.69     22.07 o 
   5  13   2      205.76      216.40     11.31 o 
   6  13   2        1.17       27.42     11.85 o 
   7  13   2        8.99       40.17     11.68 o 
   8  13   2       11.35       30.18     12.66 o 
   9  13   2        5.01       33.86     13.30 o 
   0  14   2     1508.27     1556.50     26.44 o 
   1  14   2       27.23       44.40     12.39 o 
   2  14   2       42.37       61.41     12.14 o 
   3  14   2        8.88       22.13     12.82 o 
   4  14   2        3.36       10.13     12.51 o 
   5  14   2       40.45       73.85     12.40 o 
   6  14   2        0.56        3.69     14.89 o 
   7  14   2       75.94      104.35     12.62 o 
   8  14   2      285.33      272.93     12.85 o 
   1  15   2      182.74      201.33     13.89 o 
   2  15   2      449.93      476.12     13.19 o 
   3  15   2      201.22      195.71     12.61 o 
   4  15   2      234.40      236.75     13.31 o 
   5  15   2        0.59       23.35     12.46 o 
   6  15   2      884.03      778.67     19.82 o 
   0  16   2      367.76      347.42     16.58 o 
   1  16   2      144.42      175.10     13.84 o 
   2  16   2        2.78       16.94     11.87 o 
   3  16   2       45.41       63.21     12.95 o 
   4  16   2        3.70       25.10     13.04 o 
   1   1   3     3588.84     3821.82     35.10 o 
   2   1   3       25.98      136.30     38.02 o 
   3   1   3    10185.63    10584.95     79.43 o 
   4   1   3    16674.58    16381.17    166.18 o 
   5   1   3        0.35        6.53     14.45 o 
   6   1   3    10773.11    10506.98     61.83 o 
   7   1   3     3063.87     3011.28     19.16 o 
   8   1   3     1384.68     1312.42     15.27 o 
   9   1   3      952.67      950.89     13.74 o 
  10   1   3       20.12       47.24     13.26 o 
  11   1   3      215.67      215.37     13.63 o 
  12   1   3      655.29      698.29     14.56 o 
  13   1   3       58.84       83.37     14.28 o 
  14   1   3      285.49      299.34     15.13 o 
  15   1   3       57.92       80.41     15.57 o 
   0   2   3   154214.22   152794.00   1844.71 o 
   1   2   3    15109.79    16021.59     93.61 o 
   2   2   3    18947.72    19949.25    127.39 o 
   3   2   3     2473.68     2445.68     16.72 o 
   4   2   3      143.04      158.60     15.29 o 
   5   2   3      355.01      268.65     13.75 o 
   6   2   3      572.61      433.49     13.65 o 
   7   2   3     3487.97     3308.82     22.85 o 
   8   2   3     6283.18     6032.62     44.62 o 
   9   2   3       84.46       91.61     13.42 o 
  10   2   3      495.71      520.84     14.01 o 
  11   2   3      306.97      332.75     13.52 o 
  12   2   3       66.03      104.38     13.82 o 
  13   2   3      363.27      391.37     14.33 o 
  14   2   3        6.64       23.00     14.65 o 
  15   2   3      284.98      261.86     16.38 o 
   1   3   3     8061.31     8541.43     37.85 o 
   2   3   3     1419.23     1571.17     15.50 o 
   3   3   3       44.79       66.19     13.67 o 
   4   3   3       51.26       60.60     12.78 o 
   5   3   3     1137.92     1088.11     13.22 o 
   6   3   3       87.98      102.02     13.71 o 
   7   3   3       70.98       76.72     13.15 o 
   8   3   3       40.84       40.02     13.30 o 
   9   3   3       30.74       51.00     13.75 o 
  10   3   3       31.00       41.90     13.46 o 
  11   3   3      501.89      467.07     13.86 o 
  12   3   3       88.22       91.68     13.69 o 
  13   3   3       47.93       63.43     14.25 o 
  14   3   3       24.95       46.20     15.28 o 
  15   3   3        5.38       23.09     17.04 o 
   0   4   3     4484.07     4083.96     23.96 o 
   1   4   3        8.27       20.22     13.54 o 
   2   4   3    17898.86    18252.50     55.42 o 
   3   4   3     5449.89     5466.36     50.98 o 
   4   4   3       47.22       58.39     13.46 o 
   5   4   3     2429.86     2329.36     14.20 o 
   6   4   3     3684.51     3537.30     23.17 o 
   7   4   3        7.01       31.71     13.10 o 
   8   4   3      986.89      999.29     13.91 o 
   9   4   3      723.55      716.36     14.79 o 
  10   4   3     4240.51     4030.84     33.23 o 
  11   4   3      690.22      681.03     15.10 o 
  12   4   3      517.20      498.20     15.41 o 
  13   4   3      277.30      319.39     15.66 o 
  14   4   3      105.27      123.10     16.09 o 
  15   4   3       15.46       63.45     17.24 o 
   1   5   3     7211.13     7407.97     68.80 o 
   2   5   3     6005.54     6136.52     44.17 o 
   3   5   3    11933.62    12205.52     95.94 o 
   4   5   3    15599.14    15763.32    113.09 o 
   5   5   3     3298.30     3248.35     22.06 o 
   6   5   3     4786.03     4912.14     23.38 o 
   7   5   3     1113.34     1145.46     14.17 o 
   8   5   3      470.03      506.84     13.11 o 
   9   5   3      404.68      438.55     12.85 o 
  10   5   3      178.49      166.66     13.32 o 
  11   5   3      782.91      798.31     22.55 o 
  12   5   3     1189.86     1228.19     18.93 o 
  13   5   3      208.55      217.90     14.85 o 
  14   5   3      142.96      161.99     16.28 o 
   0   6   3     3635.49     3888.42     24.05 o 
   1   6   3     2431.78     2388.86     14.75 o 
   2   6   3        0.46       27.56     13.22 o 
   3   6   3      527.48      568.67     12.81 o 
   4   6   3       27.34       42.91     12.46 o 
   5   6   3      217.53      217.56     12.38 o 
   6   6   3       94.57      116.08     12.56 o 
   7   6   3      490.32      485.94     14.70 o 
   8   6   3      444.16      410.82     12.15 o 
   9   6   3     1151.99     1088.74     14.24 o 
  10   6   3        0.64        7.79     13.18 o 
  11   6   3       77.83      118.75     14.30 o 
  12   6   3        3.24       36.56     15.14 o 
  13   6   3       32.46       68.61     15.39 o 
  14   6   3       42.36       59.37     16.88 o 
   1   7   3     3577.44     3266.60     32.98 o 
   2   7   3     6845.39     6646.22     53.00 o 
   3   7   3      505.35      538.07     12.59 o 
   4   7   3     1001.83      884.34     14.36 o 
   5   7   3      101.43       81.65     12.49 o 
   6   7   3     3782.16     3726.33     25.37 o 
   7   7   3     2735.22     2694.36     17.51 o 
   8   7   3       66.92       70.45     11.66 o 
   9   7   3     1399.18     1379.51     22.14 o 
  10   7   3      625.93      619.68     12.58 o 
  11   7   3       38.50       46.79     12.86 o 
  12   7   3       37.64       31.63     13.92 o 
  13   7   3      247.12      237.84     15.24 o 
  14   7   3      630.70      566.54     17.26 o 
   0   8   3     3301.55     3145.24     19.16 o 
   1   8   3     3433.24     3367.66     27.55 o 
   2   8   3     2390.03     2361.27     18.64 o 
   3   8   3     1353.68     1360.60     17.12 o 
   4   8   3      649.96      679.74     12.09 o 
   5   8   3     1629.19     1573.71     13.26 o 
   6   8   3      541.19      563.56     12.34 o 
   7   8   3     2519.44     2439.45     23.85 o 
   8   8   3     1909.94     1962.66     15.59 o 
   9   8   3      647.88      613.18     12.15 o 
  10   8   3      439.08      460.07     12.16 o 
  11   8   3       32.37       51.09     12.75 o 
  12   8   3       53.03       65.70     13.71 o 
  13   8   3       34.21       52.20     15.08 o 
   1   9   3       39.93       49.12     11.44 o 
   2   9   3     1235.40     1246.19     12.44 o 
   3   9   3     1123.13     1105.52     13.54 o 
   4   9   3     1373.31     1430.20     13.68 o 
   5   9   3     2963.10     2818.50     20.40 o 
   6   9   3      234.76      244.11     11.71 o 
   7   9   3      114.88      120.09     11.45 o 
   8   9   3        5.99       14.31     11.23 o 
   9   9   3       12.21       20.68     11.71 o 
  10   9   3      383.11      380.74     11.84 o 
  11   9   3      218.40      245.99     13.01 o 
  12   9   3       58.33       77.49     13.68 o 
  13   9   3      336.23      300.01     14.94 o 
   0  10   3      527.59      551.71     23.44 o 
   1  10   3      300.49      304.20     11.74 o 
   2  10   3      522.42      525.65     12.12 o 
   3  10   3      368.40      390.99     12.45 o 
   4  10   3        2.86       28.67     13.95 o 
   5  10   3      862.99      791.52     12.58 o 
   6  10   3     1136.27     1107.05     18.55 o 
   7  10   3      108.26      110.16     10.94 o 
   8  10   3     1903.28     1758.18     17.28 o 
   9  10   3      305.59      270.85     11.68 o 
  10  10   3     1144.32     1062.04     15.44 o 
  11  10   3       54.09       62.35     12.80 o 
  12  10   3       55.15       83.17     14.05 o 
   1  11   3      307.36      313.04     11.41 o 
   2  11   3      960.02      988.87     17.84 o 
   3  11   3      437.59      445.92     12.25 o 
   4  11   3     2925.55     2904.80     35.16 o 
   5  11   3      713.84      722.21     12.35 o 
   6  11   3       90.50      127.12     11.54 o 
   7  11   3       43.24       70.01     11.30 o 
   8  11   3       25.41       34.80     11.10 o 
   9  11   3      207.75      220.92     12.99 o 
  10  11   3        9.04       22.66     12.33 o 
  11  11   3      440.09      419.12     13.32 o 
   0  12   3      641.73      693.86     18.69 o 
   1  12   3      269.81      257.05     11.68 o 
   2  12   3        1.11       21.44     12.51 o 
   3  12   3       26.51       58.82     12.42 o 
   4  12   3       46.31       70.03     15.10 o 
   5  12   3       22.35       44.29     13.73 o 
   6  12   3      279.39      257.12     11.80 o 
   7  12   3      141.82      164.93     11.62 o 
   8  12   3       26.98       43.29     12.05 o 
   9  12   3       95.91      118.73     12.42 o 
  10  12   3       30.23       49.99     13.27 o 
   1  13   3      210.20      230.96     15.22 o 
   2  13   3      749.53      777.27     12.70 o 
   3  13   3       25.59       64.85     15.67 o 
   4  13   3     1175.03     1095.22     13.57 o 
   5  13   3       61.02       83.40     12.07 o 
   6  13   3      196.14      230.43     11.95 o 
   7  13   3        5.36       16.72     12.21 o 
   8  13   3        9.50       26.35     12.28 o 
   9  13   3       14.56       33.29     12.90 o 
   0  14   3      696.78      728.51     21.53 o 
   1  14   3      142.33      172.24     16.59 o 
   2  14   3       29.31       39.57     13.07 o 
   3  14   3      511.85      514.00     13.99 o 
   4  14   3       34.02       48.60     12.68 o 
   5  14   3      619.72      574.78     16.40 o 
   6  14   3        1.43       39.97     11.64 o 
   7  14   3       89.97       81.44     12.63 o 
   8  14   3      513.72      435.24     13.18 o 
   1  15   3       29.15       53.42     12.64 o 
   2  15   3       25.70       62.28     14.53 o 
   3  15   3       46.50       83.69     13.27 o 
   4  15   3        5.17       12.24     12.88 o 
   5  15   3       21.29       34.39     12.01 o 
   6  15   3       31.10       34.32     13.25 o 
   0  16   3      111.25       99.33     20.89 o 
   1  16   3       86.62      111.32     14.29 o 
   2  16   3      161.20      161.75     12.71 o 
   3  16   3      193.26      194.14     12.26 o 
   4  16   3        3.21       37.67     14.64 o 
   0   0   4    11790.98    12408.15     76.89 o 
   1   0   4     9998.39    10470.29     90.29 o 
   2   0   4      106.35       94.97     28.07 o 
   3   0   4      162.26      129.89     25.47 o 
   4   0   4     5581.13     6158.51    108.69 o 
   5   0   4     5349.83     5035.38     64.33 o 
   6   0   4     6701.06     7000.51     89.24 o 
   7   0   4     9661.53     9232.45     75.91 o 
   8   0   4     4564.55     4521.92     48.06 o 
   9   0   4     3228.94     3156.57     26.80 o 
  10   0   4     1428.99     1484.05     32.03 o 
  11   0   4      357.35      395.00     18.96 o 
  12   0   4      992.35      963.47     21.21 o 
  13   0   4      570.09      612.03     26.33 o 
  14   0   4        5.45        7.20     21.12 o 
  15   0   4      923.22      832.62     24.61 o 
   1   1   4     5499.37     5631.71     38.01 o 
   2   1   4       38.20       69.45     17.35 o 
   3   1   4     1702.32     1804.05     17.72 o 
   4   1   4      656.38      508.27     15.01 o 
   5   1   4     1159.39     1158.78     15.38 o 
   6   1   4     3286.10     3160.78     23.49 o 
   7   1   4     1679.48     1649.26     23.85 o 
   8   1   4      933.92      974.09     14.67 o 
   9   1   4      819.36      830.85     14.31 o 
  10   1   4      168.98      193.63     13.14 o 
  11   1   4       45.90       58.54     12.93 o 
  12   1   4       76.23       98.23     13.89 o 
  13   1   4      410.03      421.08     14.86 o 
  14   1   4       33.46       57.47     15.08 o 
  15   1   4      162.45      173.09     16.03 o 
   0   2   4     3349.25     3914.95     34.00 o 
   1   2   4    14458.39    15444.73    115.13 o 
   2   2   4      291.38      264.37     15.68 o 
   3   2   4     2340.19     2278.43     17.36 o 
   4   2   4      815.53      867.47     14.13 o 
   5   2   4     5293.82     4859.79     19.14 o 
   6   2   4       50.08       86.10     13.83 o 
   7   2   4      176.50      166.79     14.19 o 
   8   2   4       83.22      130.13     13.81 o 
   9   2   4     1686.66     1613.83     15.20 o 
  10   2   4      657.95      640.35     13.82 o 
  11   2   4      272.82      294.20     13.83 o 
  12   2   4      298.10      316.72     14.14 o 
  13   2   4      216.34      211.05     14.70 o 
  14   2   4        0.96        7.11     15.06 o 
  15   2   4       13.78       23.78     16.41 o 
   1   3   4     4726.06     4644.06     33.16 o 
   2   3   4     8182.36     8276.65     37.30 o 
   3   3   4     2263.64     2018.93     14.84 o 
   4   3   4    17229.44    16934.77    125.72 o 
   5   3   4     9291.60     9423.13     52.03 o 
   6   3   4     8418.20     8272.43     58.66 o 
   7   3   4     2116.88     2133.42     15.65 o 
   8   3   4       88.08      104.04     13.89 o 
   9   3   4     2586.80     2530.70     26.05 o 
  10   3   4     2061.95     2043.01     18.70 o 
  11   3   4     2533.42     2480.77     16.12 o 
  12   3   4     1673.84     1662.86     16.53 o 
  13   3   4      106.94      131.20     15.14 o 
  14   3   4      287.23      297.41     16.14 o 
  15   3   4        2.88        4.99     16.59 o 
   0   4   4    13886.47    14968.41    141.70 o 
   1   4   4        6.72       25.68     13.53 o 
   2   4   4     4089.98     4058.65     25.42 o 
   3   4   4     5192.12     5273.10     47.36 o 
   4   4   4      533.35      538.04     13.80 o 
   5   4   4     2341.88     2383.06     17.09 o 
   6   4   4     1622.41     1654.16     14.28 o 
   7   4   4        5.04        3.43     12.85 o 
   8   4   4      179.47      177.95     13.35 o 
   9   4   4      127.44      130.86     13.79 o 
  10   4   4      267.20      323.77     14.22 o 
  11   4   4      875.63      905.81     15.43 o 
  12   4   4      135.09      181.41     13.83 o 
  13   4   4      313.25      348.48     14.83 o 
  14   4   4       21.34       28.32     15.40 o 
   1   5   4    17827.80    18502.07    128.88 o 
   2   5   4     7791.54     8158.14     45.73 o 
   3   5   4       20.99       15.62     11.77 o 
   4   5   4     1391.36     1338.30     13.60 o 
   5   5   4     1680.72     1661.27     13.79 o 
   6   5   4      782.82      757.45     14.07 o 
   7   5   4      480.19      471.05     12.99 o 
   8   5   4       33.18       60.60     13.35 o 
   9   5   4     1041.25      975.12     13.22 o 
  10   5   4      457.21      409.32     13.28 o 
  11   5   4        6.65       30.88     13.45 o 
  12   5   4      174.55      160.37     14.06 o 
  13   5   4       68.78       83.98     14.67 o 
  14   5   4      307.38      303.08     15.46 o 
   0   6   4     8530.05     8460.64    115.67 o 
   1   6   4      828.04      715.84     12.54 o 
   2   6   4     6726.20     6815.82     44.56 o 
   3   6   4     5929.72     5761.50     39.54 o 
   4   6   4      143.43      171.99     12.36 o 
   5   6   4     5596.83     5451.42     45.35 o 
   6   6   4     1837.18     1893.21     23.54 o 
   7   6   4      904.05      852.77     12.85 o 
   8   6   4     2296.41     2298.10     14.99 o 
   9   6   4       42.17       75.05     13.66 o 
  10   6   4     1410.33     1408.45     18.30 o 
  11   6   4      220.67      253.82     14.76 o 
  12   6   4       65.83      120.73     15.04 o 
  13   6   4      607.70      579.38     17.34 o 
  14   6   4       57.55       70.63     16.60 o 
   1   7   4     1250.21     1192.94     12.84 o 
   2   7   4       28.15       43.68     12.80 o 
   3   7   4      113.90      113.51     12.32 o 
   4   7   4      283.23      239.47     12.12 o 
   5   7   4        0.95        4.09     11.41 o 
   6   7   4     1580.40     1582.26     13.27 o 
   7   7   4     1221.35     1238.65     15.56 o 
   8   7   4      135.65      137.69     12.08 o 
   9   7   4      534.36      537.81     12.83 o 
  10   7   4        1.80       20.38     12.15 o 
  11   7   4        5.51       21.78     13.17 o 
  12   7   4       12.77       25.00     14.12 o 
  13   7   4        0.04       12.68     14.47 o 
  14   7   4       32.88       41.83     46.24 o 
   0   8   4      278.53      263.37     17.07 o 
   1   8   4      628.62      628.89     12.32 o 
   2   8   4     1458.70     1410.57     14.59 o 
   3   8   4     3128.44     3017.40     30.47 o 
   4   8   4      831.49      833.11     12.38 o 
   5   8   4     2806.56     2773.26     17.30 o 
   6   8   4      239.83      259.35     12.01 o 
   7   8   4      334.56      329.36     12.03 o 
   8   8   4      520.89      507.67     12.25 o 
   9   8   4       81.16       97.58     11.88 o 
  10   8   4      101.54      105.64     12.35 o 
  11   8   4       42.39       39.97     13.24 o 
  12   8   4        8.82       29.55     14.08 o 
  13   8   4       31.60       40.41     15.23 o 
   1   9   4     3243.64     3237.66     26.01 o 
   2   9   4     1956.53     1944.21     16.28 o 
   3   9   4      601.46      592.05     12.19 o 
   4   9   4     1662.59     1630.99     15.71 o 
   5   9   4      887.06      901.20     13.01 o 
   6   9   4      614.88      646.28     15.59 o 
   7   9   4      494.18      523.57     11.85 o 
   8   9   4      256.69      272.02     11.29 o 
   9   9   4     1186.25     1164.31     13.59 o 
  10   9   4        1.52       24.19     11.88 o 
  11   9   4       82.16      110.56     13.05 o 
  12   9   4      155.72      169.12     14.06 o 
   0  10   4     1829.60     1837.92     46.49 o 
   1  10   4      689.17      687.90     11.08 o 
   2  10   4     1072.17     1042.89     12.11 o 
   3  10   4      319.10      359.64     11.57 o 
   4  10   4       76.34       77.90     11.40 o 
   5  10   4      113.09      137.75     11.87 o 
   6  10   4       47.94       58.40     11.62 o 
   7  10   4      142.62      156.36     11.60 o 
   8  10   4      292.15      278.41     11.58 o 
   9  10   4       29.20       51.11     12.29 o 
  10  10   4      144.40      153.24     12.17 o 
  11  10   4        3.50       22.71     13.40 o 
  12  10   4       15.43       36.53     13.63 o 
   1  11   4      108.77      138.13     10.88 o 
   2  11   4      749.19      727.85     11.82 o 
   3  11   4     1221.83     1170.14     14.24 o 
   4  11   4      427.92      444.61     11.77 o 
   5  11   4      193.86      217.08     12.14 o 
   6  11   4       96.98      117.33     12.00 o 
   7  11   4        1.79        8.48     11.69 o 
   8  11   4      132.96      148.82     11.74 o 
   9  11   4       71.67       74.16     12.22 o 
  10  11   4        6.86       42.41     12.79 o 
  11  11   4      300.73      254.57     13.96 o 
   0  12   4     1351.84     1346.53     17.31 o 
   1  12   4        4.53       18.79     11.14 o 
   2  12   4     1533.91     1498.13     18.89 o 
   3  12   4     1773.08     1765.73     20.19 o 
   4  12   4      763.04      737.58     13.63 o 
   5  12   4     1019.48     1036.89     13.03 o 
   6  12   4      115.70      171.95     11.86 o 
   7  12   4       23.63       42.52     11.08 o 
   8  12   4      569.49      538.20     13.20 o 
   9  12   4      272.04      262.71     12.18 o 
  10  12   4      144.54      120.44     13.02 o 
   1  13   4       44.19       50.15     11.57 o 
   2  13   4      205.60      200.31     12.90 o 
   3  13   4      896.20      869.29     15.94 o 
   4  13   4      450.96      473.37     12.57 o 
   5  13   4      320.19      328.73     12.64 o 
   6  13   4        3.94       32.09     11.97 o 
   7  13   4        2.43       26.26     11.93 o 
   8  13   4        9.78       21.94     12.03 o 
   9  13   4       15.85       57.97     13.27 o 
   0  14   4      279.38      341.55     21.96 o 
   1  14   4      322.76      346.34     14.36 o 
   2  14   4      251.57      249.74     13.48 o 
   3  14   4        2.64       20.88     13.14 o 
   4  14   4        0.09       33.77     11.81 o 
   5  14   4        1.36       27.65     13.28 o 
   6  14   4      211.03      207.73     12.21 o 
   7  14   4      300.65      298.16     15.96 o 
   8  14   4      133.58      143.78     13.17 o 
   1  15   4     1296.98     1237.90     20.81 o 
   2  15   4      342.33      326.49     13.88 o 
   3  15   4       32.57       67.15     12.53 o 
   4  15   4      138.10      121.65     12.98 o 
   5  15   4       31.22       38.15     13.02 o 
   6  15   4      175.48      173.38     17.20 o 
   0  16   4       29.41       61.14     19.60 o 
   1  16   4      185.64      190.23     13.83 o 
   2  16   4        1.23       25.08     13.80 o 
   3  16   4       12.88       15.45     12.43 o 
   4  16   4        2.75       -0.39     50.14 o 
   1   1   5    21973.50    21945.33    234.65 o 
   2   1   5       14.05       36.83     18.40 o 
   3   1   5     1125.60     1055.90     16.34 o 
   4   1   5     3013.25     2802.48     26.84 o 
   5   1   5       73.88      109.95     14.04 o 
   6   1   5      484.70      417.55     13.97 o 
   7   1   5     1264.75     1147.53     15.22 o 
   8   1   5      404.15      378.41     13.99 o 
   9   1   5     2438.49     2437.79     26.35 o 
  10   1   5       20.41       51.90     12.45 o 
  11   1   5      643.66      640.15     13.40 o 
  12   1   5      766.27      791.54     14.32 o 
  13   1   5      213.58      243.75     14.67 o 
  14   1   5      278.83      277.09     15.74 o 
  15   1   5       16.45       13.73     16.54 o 
   0   2   5    19820.18    20319.59    299.83 o 
   1   2   5     1226.75     1132.81     17.40 o 
   2   2   5     2840.70     2730.43     30.19 o 
   3   2   5     5702.17     5443.25     45.36 o 
   4   2   5       18.20       31.15     13.75 o 
   5   2   5    15333.01    15130.26    129.23 o 
   6   2   5      369.21      339.34     14.73 o 
   7   2   5     6173.79     5960.71     40.25 o 
   8   2   5     1764.77     1755.89     22.35 o 
   9   2   5      114.02      136.58     13.47 o 
  10   2   5      255.07      246.88     13.50 o 
  11   2   5      197.92      212.79     13.06 o 
  12   2   5       15.55       38.72     13.30 o 
  13   2   5      482.51      507.98     14.97 o 
  14   2   5        0.48       15.56     15.50 o 
  15   2   5      205.68      213.14     17.35 o 
   1   3   5     3710.35     4151.97     28.91 o 
   2   3   5      177.72      201.98     13.13 o 
   3   3   5     5551.63     5752.57     41.56 o 
   4   3   5     2414.83     2612.87     19.54 o 
   5   3   5       31.53       74.00     13.00 o 
   6   3   5        0.14       24.35     13.02 o 
   7   3   5      581.00      586.82     14.66 o 
   8   3   5      359.48      338.50     13.95 o 
   9   3   5      361.39      375.76     14.56 o 
  10   3   5     1053.93      998.93     16.55 o 
  11   3   5      189.65      223.37     16.49 o 
  12   3   5      631.73      614.33     15.57 o 
  13   3   5       39.70       43.03     14.90 o 
  14   3   5       29.61       47.70     16.02 o 
   0   4   5    22196.94    23201.95    152.99 o 
   1   4   5      596.51      634.00     12.51 o 
   2   4   5     7276.06     7676.19     39.79 o 
   3   4   5    17756.48    17786.93    182.68 o 
   4   4   5      203.95      204.90     12.45 o 
   5   4   5    11402.08    11005.13     59.97 o 
   6   4   5     1911.31     1869.35     17.85 o 
   7   4   5      330.30      352.28     13.15 o 
   8   4   5     4615.21     4386.38     19.98 o 
   9   4   5      290.13      318.34     13.21 o 
  10   4   5      725.39      745.34     14.80 o 
  11   4   5     1571.37     1499.13     24.21 o 
  12   4   5       60.66       55.41     14.46 o 
  13   4   5      565.34      539.97     14.75 o 
  14   4   5       53.60       61.79     15.43 o 
   1   5   5     9223.19     9090.61     48.16 o 
   2   5   5      397.47      345.45     11.64 o 
   3   5   5     7329.88     7279.28     62.06 o 
   4   5   5     1485.46     1456.36     16.27 o 
   5   5   5     2822.44     2696.01     17.71 o 
   6   5   5     2296.00     2252.17     20.15 o 
   7   5   5      444.01      485.71     12.76 o 
   8   5   5        1.66       21.10     12.33 o 
   9   5   5      826.84      868.94     14.19 o 
  10   5   5      409.91      383.40     13.39 o 
  11   5   5     1858.78     1759.95     23.76 o 
  12   5   5      353.10      351.38     14.51 o 
  13   5   5       99.00      106.77     14.67 o 
  14   5   5      386.82      349.43     16.52 o 
   0   6   5      353.62      352.58     16.47 o 
   1   6   5     5649.25     5698.30     39.60 o 
   2   6   5      215.03      174.06     11.63 o 
   3   6   5       46.09       67.52     11.70 o 
   4   6   5      544.33      537.61     11.93 o 
   5   6   5      366.52      381.39     11.81 o 
   6   6   5        0.29       13.01     12.44 o 
   7   6   5     1105.78     1102.91     13.36 o 
   8   6   5      220.61      218.49     14.63 o 
   9   6   5      187.32      218.38     13.60 o 
  10   6   5      230.71      234.79     13.68 o 
  11   6   5      234.46      244.05     15.44 o 
  12   6   5        4.80       36.08     15.51 o 
  13   6   5       16.31       37.49     16.33 o 
  14   6   5        6.20       15.56     17.14 o 
   1   7   5     6241.33     6067.03     53.04 o 
   2   7   5     3078.42     3196.12     14.73 o 
   3   7   5       51.35       62.65     12.25 o 
   4   7   5     7756.02     7624.01     61.15 o 
   5   7   5      193.69      208.04     12.27 o 
   6   7   5     1113.80     1148.37     12.99 o 
   7   7   5     5479.67     5452.26     40.15 o 
   8   7   5       13.97       40.36     11.90 o 
   9   7   5     2613.08     2565.45     25.78 o 
  10   7   5        1.43       12.44     13.11 o 
  11   7   5       23.93       61.27     13.46 o 
  12   7   5      113.52      135.06     14.98 o 
  13   7   5      207.16      209.98     15.63 o 
   0   8   5       35.85       47.11     17.27 o 
   1   8   5     3270.82     3237.72     28.83 o 
   2   8   5      215.23      207.56     12.52 o 
   3   8   5      386.07      421.08     11.69 o 
   4   8   5      150.15      186.60     11.67 o 
   5   8   5      522.73      562.11     12.76 o 
   6   8   5      189.88      227.09     11.99 o 
   7   8   5     3194.21     3229.96     16.87 o 
   8   8   5      101.95      148.60     12.07 o 
   9   8   5      342.23      356.22     12.44 o 
  10   8   5      912.76      943.26     13.79 o 
  11   8   5       10.96       17.21     13.06 o 
  12   8   5      103.24      117.45     15.05 o 
  13   8   5       58.95       66.46     15.46 o 
   1   9   5      180.21      183.28     11.76 o 
   2   9   5       65.81      110.50     13.32 o 
   3   9   5     1916.16     1862.19     13.35 o 
   4   9   5      164.77      196.58     11.78 o 
   5   9   5       29.70       34.50     12.29 o 
   6   9   5        3.27       10.65     11.60 o 
   7   9   5      503.58      511.92     12.02 o 
   8   9   5       17.13       38.98     12.03 o 
   9   9   5       51.57       83.00     11.88 o 
  10   9   5      136.51      152.82     12.69 o 
  11   9   5       72.32       75.29     13.19 o 
  12   9   5        2.18       20.23     14.24 o 
   0  10   5     1559.53     1490.89     18.48 o 
   1  10   5        3.90       14.65     10.89 o 
   2  10   5       80.96      125.51     14.08 o 
   3  10   5     3221.57     3152.84     32.85 o 
   4  10   5       91.96      117.23     11.32 o 
   5  10   5     1574.16     1559.09     14.54 o 
   6  10   5       50.97       66.07     11.73 o 
   7  10   5       51.96       68.03     11.88 o 
   8  10   5      602.53      619.41     12.31 o 
   9  10   5      136.79      148.70     12.62 o 
  10  10   5      234.92      230.33     12.65 o 
  11  10   5      448.35      409.51     14.26 o 
  12  10   5       94.05       93.30     15.62 o 
   1  11   5      510.46      515.23     11.12 o 
   2  11   5      487.57      457.60     12.55 o 
   3  11   5     1874.13     1851.33     12.61 o 
   4  11   5     1519.78     1463.71     15.70 o 
   5  11   5      295.88      337.83     12.66 o 
   6  11   5      444.75      410.18     11.91 o 
   7  11   5      136.97      172.94     12.53 o 
   8  11   5        3.89       19.13     11.79 o 
   9  11   5      278.12      273.10     12.82 o 
  10  11   5       62.46       76.30     12.47 o 
  11  11   5      345.54      357.92     14.20 o 
   0  12   5      163.26      191.01     19.23 o 
   1  12   5       47.76       68.88     11.19 o 
   2  12   5       12.10       21.43     14.58 o 
   3  12   5      131.21      134.95     11.30 o 
   4  12   5        2.09       24.79     11.64 o 
   5  12   5        5.21       25.05     13.97 o 
   6  12   5        2.93       16.56     12.30 o 
   7  12   5      161.69      159.28     11.72 o 
   8  12   5        2.82       27.19     11.53 o 
   9  12   5        1.70       32.63     12.03 o 
  10  12   5        0.26       11.58     13.08 o 
   1  13   5      771.41      796.89     11.78 o 
   2  13   5       18.43       17.29     13.84 o 
   3  13   5        1.83        7.76     13.24 o 
   4  13   5      502.30      475.42     12.76 o 
   5  13   5        9.31       47.19     12.37 o 
   6  13   5      264.50      269.09     12.61 o 
   7  13   5      844.10      815.61     13.49 o 
   8  13   5       17.78       21.11     12.52 o 
   9  13   5      657.41      573.99     18.93 o 
   0  14   5      543.85      481.51     17.19 o 
   1  14   5      178.74      217.70     12.10 o 
   2  14   5       61.19       97.04     14.39 o 
   3  14   5      362.32      365.99     13.65 o 
   4  14   5        0.03       33.66     12.03 o 
   5  14   5      212.05      246.27     15.17 o 
   6  14   5       55.30       87.06     13.53 o 
   7  14   5       51.84       84.14     13.11 o 
   1  15   5       23.10       63.95     17.01 o 
   2  15   5       47.26      100.53     12.88 o 
   3  15   5        0.06       11.39     15.04 o 
   4  15   5        0.98       14.77     12.93 o 
   5  15   5        2.49       37.76     14.37 o 
   6  15   5        9.30        8.47     28.94 o 
   0  16   5      217.48      190.19     21.40 o 
   1  16   5       35.49       65.03     15.05 o 
   2  16   5      187.03      178.93     14.00 o 
   3  16   5      141.92        7.92     51.31 o 
   0   0   6     1788.50     1903.74     39.10 o 
   1   0   6    14318.83    14422.92     43.84 o 
   2   0   6     3476.99     3335.65     30.53 o 
   3   0   6     1989.82     1630.92     32.18 o 
   4   0   6      970.27     1081.56     30.49 o 
   5   0   6     2521.91     2084.07     36.16 o 
   6   0   6       26.89       16.24     19.73 o 
   7   0   6    11090.83    10584.65    192.92 o 
   8   0   6        4.79        8.80     17.21 o 
   9   0   6      563.07      535.71     18.60 o 
  10   0   6      271.55      254.94     18.95 o 
  11   0   6      398.07      399.09     17.50 o 
  12   0   6      144.38      167.90     19.36 o 
  13   0   6      847.66      819.36     21.47 o 
  14   0   6       40.77       47.26     22.74 o 
  15   0   6     1096.83      930.82     40.40 o 
   1   1   6    19967.84    20399.70    219.44 o 
   2   1   6       53.40       55.10     16.61 o 
   3   1   6      339.62      413.08     16.53 o 
   4   1   6     8132.50     8243.38     59.97 o 
   5   1   6      299.44      295.68     13.97 o 
   6   1   6       11.72       27.72     13.92 o 
   7   1   6     2603.04     2495.81     22.17 o 
   8   1   6      220.48      220.90     13.63 o 
   9   1   6      929.76      891.28     14.72 o 
  10   1   6       34.16       49.82     12.88 o 
  11   1   6       30.84       53.29     13.34 o 
  12   1   6      977.17      973.02     14.27 o 
  13   1   6      166.67      178.12     14.86 o 
  14   1   6       29.97       55.37     16.14 o 
  15   1   6      119.80      156.15     40.66 o 
   0   2   6        4.97       27.94     20.39 o 
   1   2   6      561.30      592.87     14.62 o 
   2   2   6       36.07       79.45     14.50 o 
   3   2   6     4535.09     4496.61     33.37 o 
   4   2   6       55.30       73.82     13.68 o 
   5   2   6     1535.39     1377.13     14.79 o 
   6   2   6       65.20       81.54     14.08 o 
   7   2   6      140.61      147.25     13.93 o 
   8   2   6      504.70      556.58     13.97 o 
   9   2   6      923.29      894.92     14.48 o 
  10   2   6       58.79       83.69     13.47 o 
  11   2   6      520.34      568.73     14.57 o 
  12   2   6      236.25      241.89     14.42 o 
  13   2   6      413.74      397.10     15.48 o 
  14   2   6        0.03       27.09     16.23 o 
   1   3   6    16876.31    17044.31    147.83 o 
   2   3   6     4208.59     3969.72     35.25 o 
   3   3   6    13471.84    13218.87     93.80 o 
   4   3   6      483.35      472.24     12.68 o 
   5   3   6     4724.08     4657.30     27.74 o 
   6   3   6     3738.13     3670.37     24.71 o 
   7   3   6     4610.31     4537.31     32.02 o 
   8   3   6      651.03      673.13     13.76 o 
   9   3   6     2836.20     2740.93     23.05 o 
  10   3   6      112.91      116.86     13.77 o 
  11   3   6     2131.96     2153.21     22.28 o 
  12   3   6        9.93       28.32     14.61 o 
  13   3   6       98.12       96.71     15.06 o 
  14   3   6       93.15      131.13     15.76 o 
   0   4   6     6138.90     6263.90     55.56 o 
   1   4   6      294.66      351.50     11.67 o 
   2   4   6       29.41       41.58     11.13 o 
   3   4   6     3114.39     3027.08     14.73 o 
   4   4   6      200.01      213.02     12.36 o 
   5   4   6     5242.19     5004.12     36.78 o 
   6   4   6     1459.51     1452.24     18.05 o 
   7   4   6      509.23      522.50     13.71 o 
   8   4   6     3320.64     3271.62     16.86 o 
   9   4   6      262.60      264.14     13.56 o 
  10   4   6       22.20       52.40     13.87 o 
  11   4   6      451.06      510.84     15.08 o 
  12   4   6        1.60        2.90     14.63 o 
  13   4   6      151.13      166.27     15.43 o 
  14   4   6       33.08       62.93     15.58 o 
   1   5   6      827.46      733.41     11.12 o 
   2   5   6     2205.11     2236.60     14.80 o 
   3   5   6       14.36       35.42     11.17 o 
   4   5   6      527.32      492.29     12.81 o 
   5   5   6       92.49       92.09     12.66 o 
   6   5   6      522.27      537.56     13.93 o 
   7   5   6     3672.40     3612.31     31.46 o 
   8   5   6      133.53      157.62     12.89 o 
   9   5   6     2295.76     2148.61     17.91 o 
  10   5   6     1006.68      905.53     14.80 o 
  11   5   6       58.16       73.27     14.02 o 
  12   5   6       36.78       56.46     14.52 o 
  13   5   6       81.98      107.05     15.87 o 
  14   5   6       18.39       51.27     16.27 o 
   0   6   6      507.24      498.91     16.54 o 
   1   6   6     2757.43     2690.91     16.32 o 
   2   6   6     5575.89     5524.51     42.84 o 
   3   6   6     9320.34     9081.44     56.90 o 
   4   6   6      317.35      355.99     12.03 o 
   5   6   6     7455.51     7234.47     34.78 o 
   6   6   6     1305.94     1320.20     15.66 o 
   7   6   6     2237.00     2217.94     16.59 o 
   8   6   6       35.24       69.06     13.88 o 
   9   6   6      129.82      170.32     14.47 o 
  10   6   6      420.93      450.90     15.40 o 
  11   6   6      625.66      612.32     15.11 o 
  12   6   6       26.48       34.19     16.10 o 
  13   6   6      482.71      490.12     19.29 o 
   1   7   6     2946.89     2798.51     14.70 o 
   2   7   6      910.68      930.88     12.92 o 
   3   7   6      112.81      125.13     12.18 o 
   4   7   6       40.38       54.11     12.21 o 
   5   7   6      439.43      448.16     12.48 o 
   6   7   6      140.35      160.31     12.16 o 
   7   7   6       26.27       59.26     11.63 o 
   8   7   6      124.46      150.65     13.25 o 
   9   7   6       58.22       90.06     13.58 o 
  10   7   6       16.53       49.53     13.26 o 
  11   7   6      110.40      141.51     14.61 o 
  12   7   6       10.37       33.54     14.98 o 
  13   7   6      139.32      156.23     15.59 o 
   0   8   6      657.67      715.98     20.41 o 
   1   8   6      465.00      496.16     12.35 o 
   2   8   6      435.54      456.37     12.20 o 
   3   8   6      474.27      493.36     12.23 o 
   4   8   6       11.36       21.34     11.75 o 
   5   8   6      108.28      136.16     12.72 o 
   6   8   6      245.15      257.45     11.72 o 
   7   8   6      249.04      268.03     12.05 o 
   8   8   6       80.06       93.63     11.84 o 
   9   8   6       18.23       44.47     12.80 o 
  10   8   6      180.45      205.43     12.92 o 
  11   8   6        9.38       23.52     13.47 o 
  12   8   6        8.99        7.24     14.57 o 
  13   8   6       83.11      106.63     19.64 o 
   1   9   6     4201.04     4205.14     30.69 o 
   2   9   6      310.98      340.63     11.95 o 
   3   9   6      568.92      571.18     12.41 o 
   4   9   6      382.62      383.28     12.14 o 
   5   9   6       75.36       95.51     12.37 o 
   6   9   6       47.55       67.18     11.59 o 
   7   9   6     1466.54     1462.22     17.73 o 
   8   9   6        7.89       35.91     12.10 o 
   9   9   6     1566.05     1526.32     17.53 o 
  10   9   6       61.18       97.51     12.89 o 
  11   9   6      426.87      404.13     13.64 o 
  12   9   6       74.35       96.32     15.03 o 
   0  10   6      310.85      326.51     19.26 o 
   1  10   6      224.18      250.40     12.26 o 
   2  10   6      434.31      423.66     11.52 o 
   3  10   6      664.02      676.05     11.90 o 
   4  10   6      122.57      130.18     11.65 o 
   5  10   6     1103.34     1056.60     15.66 o 
   6  10   6      101.65      124.82     11.94 o 
   7  10   6      413.85      400.48     12.32 o 
   8  10   6       72.08       78.99     11.92 o 
   9  10   6       37.43       50.50     12.68 o 
  10  10   6      111.25      115.78     13.89 o 
  11  10   6       21.87       45.37     14.29 o 
   1  11   6      204.88      278.31     16.04 o 
   2  11   6        2.40        6.57     11.67 o 
   3  11   6      999.24     1016.60     13.71 o 
   4  11   6        1.29       13.88     13.16 o 
   5  11   6      358.80      397.95     12.02 o 
   6  11   6       74.18       85.28     11.46 o 
   7  11   6       67.53       93.43     11.91 o 
   8  11   6        5.47       10.46     12.57 o 
   9  11   6       82.06       81.88     12.86 o 
  10  11   6        0.56       50.52     13.66 o 
   0  12   6     1114.89     1128.32     16.32 o 
   1  12   6       63.17       83.71     12.09 o 
   2  12   6       15.63       23.37     11.76 o 
   3  12   6     1925.62     1933.62     24.59 o 
   4  12   6        0.07       -0.39     11.91 o 
   5  12   6     1939.59     1871.38     31.15 o 
   6  12   6        0.57       30.94     12.52 o 
   7  12   6      199.24      200.61     12.22 o 
   8  12   6      657.97      595.98     14.05 o 
   9  12   6        5.85       29.47     12.60 o 
  10  12   6        8.18       23.61     20.30 o 
   1  13   6       18.09       31.28     12.99 o 
   2  13   6       30.94       36.17     12.00 o 
   3  13   6      255.61      283.96     13.98 o 
   4  13   6        5.97       40.29     12.70 o 
   5  13   6      385.05      394.53     18.84 o 
   6  13   6       25.46       45.55     12.87 o 
   7  13   6       77.67      102.38     12.45 o 
   8  13   6       35.82       57.95     12.77 o 
   0  14   6      109.36      130.97     17.43 o 
   1  14   6      400.15      411.77     13.97 o 
   2  14   6      144.06      130.42     13.65 o 
   3  14   6      226.65      254.33     12.61 o 
   4  14   6       17.97       44.76     12.84 o 
   5  14   6      333.92      317.64     13.95 o 
   6  14   6       30.01       55.13     12.58 o 
   7  14   6      418.69      380.42     14.32 o 
   1  15   6      420.29      411.17     13.90 o 
   2  15   6       31.79       39.36     12.59 o 
   3  15   6        3.93        3.57     14.51 o 
   4  15   6      546.09      479.89     13.83 o 
   5  15   6      113.26       98.14     14.58 o 
   0  16   6       35.43       17.35     20.68 o 
   1  16   6      277.86      251.48     15.47 o 
   1   1   7    13442.90    12981.79    121.78 o 
   2   1   7      979.01     1104.36     16.40 o 
   3   1   7      657.40      564.46     16.16 o 
   4   1   7      467.33      413.04     14.87 o 
   5   1   7      564.67      570.49     14.21 o 
   6   1   7      152.41      156.89     13.42 o 
   7   1   7     3032.24     2882.29     40.94 o 
   8   1   7       73.43      118.34     13.73 o 
   9   1   7     3029.10     3032.94     30.76 o 
  10   1   7       17.43       50.32     13.13 o 
  11   1   7      709.55      723.67     13.92 o 
  12   1   7      218.28      224.78     14.01 o 
  13   1   7       95.70       83.07     15.35 o 
  14   1   7       13.09       22.41     16.13 o 
   0   2   7     2453.18     2632.51     48.17 o 
   1   2   7     4811.63     4961.77     36.05 o 
   2   2   7     1667.12     1647.76     14.86 o 
   3   2   7     9776.92     9463.01     85.65 o 
   4   2   7      284.60      331.48     13.48 o 
   5   2   7     9389.24     9183.57     92.42 o 
   6   2   7     1416.71     1448.24     14.63 o 
   7   2   7     3701.54     3491.87     29.41 o 
   8   2   7       36.85       53.20     13.86 o 
   9   2   7      202.60      195.28     13.65 o 
  10   2   7       72.11      108.56     14.42 o 
  11   2   7     1019.29     1036.16     15.19 o 
  12   2   7        1.77       26.20     13.91 o 
  13   2   7      964.72      963.36     15.82 o 
  14   2   7       20.55       46.00     15.90 o 
   1   3   7     2750.14     2995.91     30.53 o 
   2   3   7      272.56      291.00     15.17 o 
   3   3   7      116.07      107.13     12.77 o 
   4   3   7      365.14      356.16     13.85 o 
   5   3   7       53.29       47.74     13.37 o 
   6   3   7      256.62      277.05     14.02 o 
   7   3   7      237.63      229.62     14.29 o 
   8   3   7      455.79      419.31     14.49 o 
   9   3   7        1.16       10.07     14.02 o 
  10   3   7      277.83      266.94     14.73 o 
  11   3   7       23.75       35.51     15.09 o 
  12   3   7       62.30       83.96     14.55 o 
  13   3   7       48.00       67.06     14.72 o 
  14   3   7      115.89      119.21     16.93 o 
   0   4   7     1288.85     1185.36     16.81 o 
   1   4   7      335.35      395.85     11.98 o 
   2   4   7      835.42      851.46     11.72 o 
   3   4   7     9636.32     9276.35     88.94 o 
   4   4   7        4.02       23.89     12.33 o 
   5   4   7    12575.25    12397.89    111.06 o 
   6   4   7      521.40      516.20     14.83 o 
   7   4   7      570.79      553.07     14.04 o 
   8   4   7      293.33      312.88     13.76 o 
   9   4   7      401.27      368.17     13.86 o 
  10   4   7        1.84       32.44     14.18 o 
  11   4   7      466.70      480.58     14.55 o 
  12   4   7       22.57       41.35     15.62 o 
  13   4   7      789.56      779.06     22.31 o 
  14   4   7       26.15       47.23     16.99 o 
   1   5   7     4922.68     4772.09     29.45 o 
   2   5   7     3981.31     3913.56     34.32 o 
   3   5   7     1829.89     1764.04     22.08 o 
   4   5   7      120.84      140.50     11.70 o 
   5   5   7     2376.41     2402.93     19.75 o 
   6   5   7     1742.08     1719.76     19.91 o 
   7   5   7     4443.39     4344.66     34.41 o 
   8   5   7      112.14      119.44     14.23 o 
   9   5   7     2701.67     2695.57     27.35 o 
  10   5   7      601.33      559.87     14.98 o 
  11   5   7      719.28      708.68     16.26 o 
  12   5   7        2.13       37.78     15.10 o 
  13   5   7       14.06       54.52     16.20 o 
  14   5   7      122.26      117.14     31.02 o 
   0   6   7     1553.69     1524.50     21.28 o 
   1   6   7      447.78      431.43     10.90 o 
   2   6   7       28.62       27.56     10.99 o 
   3   6   7      237.37      262.09     11.48 o 
   4   6   7      610.38      623.78     12.06 o 
   5   6   7     1035.03     1042.92     13.04 o 
   6   6   7      942.45      931.53     13.66 o 
   7   6   7      246.94      246.74     13.92 o 
   8   6   7       63.96       66.93     13.89 o 
   9   6   7      684.06      664.66     18.94 o 
  10   6   7      479.04      424.86     17.56 o 
  11   6   7       14.75       57.47     15.95 o 
  12   6   7       12.71       23.61     21.70 o 
  13   6   7       42.16       79.41     17.71 o 
   1   7   7     9910.02    10145.47     80.96 o 
   2   7   7       43.56       81.66     11.76 o 
   3   7   7      290.07      302.74     11.53 o 
   4   7   7     2878.87     2757.39     29.13 o 
   5   7   7     2775.63     2741.81     21.38 o 
   6   7   7       58.70       74.73     11.88 o 
   7   7   7      199.54      230.95     13.50 o 
   8   7   7        6.74       41.89     13.21 o 
   9   7   7     1781.27     1784.53     26.68 o 
  10   7   7       60.37       63.57     15.52 o 
  11   7   7      112.31      115.47     15.13 o 
  12   7   7      201.53      183.39     16.12 o 
  13   7   7      185.96      196.62     17.42 o 
   0   8   7      263.22      253.55     19.61 o 
   1   8   7     1663.94     1663.92     18.41 o 
   2   8   7     1080.28     1102.60     15.73 o 
   3   8   7     3291.25     3216.49     19.18 o 
   4   8   7        0.85       32.43     11.83 o 
   5   8   7     1973.02     1959.68     18.75 o 
   6   8   7      415.89      441.78     16.52 o 
   7   8   7      515.84      568.59     12.65 o 
   8   8   7        2.30       12.91     12.55 o 
   9   8   7      215.36      245.98     13.86 o 
  10   8   7      513.95      499.85     14.77 o 
  11   8   7      304.08      346.54     14.59 o 
  12   8   7       31.54       49.77     15.96 o 
   1   9   7        7.41       40.18     12.26 o 
   2   9   7      382.12      381.40     12.01 o 
   3   9   7      315.47      323.68     12.97 o 
   4   9   7       69.46       76.17     11.41 o 
   5   9   7      232.44      239.28     12.51 o 
   6   9   7      134.74      119.71     11.45 o 
   7   9   7      336.61      333.00     12.08 o 
   8   9   7       94.40      125.13     12.46 o 
   9   9   7        4.04       35.23     13.89 o 
  10   9   7      317.80      326.72     14.82 o 
  11   9   7      300.51      288.92     14.44 o 
  12   9   7        0.65       -0.87     15.95 o 
   0  10   7     1046.77      975.45     18.80 o 
   1  10   7        4.08       19.66     11.65 o 
   2  10   7       22.02       57.10     11.58 o 
   3  10   7     2638.94     2719.95     21.95 o 
   4  10   7      170.36      183.35     17.83 o 
   5  10   7     2932.79     2969.99     18.30 o 
   6  10   7      167.06      193.54     12.05 o 
   7  10   7      105.54      123.59     13.09 o 
   8  10   7      415.50      390.15     12.91 o 
   9  10   7       92.39      134.92     13.17 o 
  10  10   7       29.34       37.17     13.82 o 
  11  10   7       69.02       69.13     14.64 o 
   1  11   7     1899.63     1841.18     13.33 o 
   2  11   7      103.28      120.05     11.47 o 
   3  11   7     1348.12     1345.66     12.73 o 
   4  11   7       62.09       43.86     11.87 o 
   5  11   7      343.18      354.53     12.64 o 
   6  11   7       15.06       40.32     12.40 o 
   7  11   7      623.38      623.13     13.07 o 
   8  11   7        2.73       10.69     13.26 o 
   9  11   7      748.33      704.20     15.92 o 
  10  11   7        5.96       25.68     13.99 o 
   0  12   7      254.54      261.70     16.72 o 
   1  12   7      100.27      112.54     15.30 o 
   2  12   7        0.07       34.13     11.46 o 
   3  12   7        0.03       26.16     12.32 o 
   4  12   7        1.12       32.23     11.41 o 
   5  12   7       12.10       22.80     12.37 o 
   6  12   7        1.42       30.54     13.30 o 
   7  12   7      105.75      108.09     12.62 o 
   8  12   7       52.49       51.29     13.53 o 
   9  12   7       25.76       45.42     13.28 o 
   1  13   7     1637.40     1596.66     13.18 o 
   2  13   7       27.81       41.82     12.47 o 
   3  13   7      188.55      201.68     12.54 o 
   4  13   7      100.34      107.40     13.35 o 
   5  13   7        0.13       24.80     16.83 o 
   6  13   7        0.28        6.89     13.26 o 
   7  13   7      458.07      446.44     13.81 o 
   8  13   7       21.26       39.38     13.41 o 
   0  14   7       17.73        8.75     18.56 o 
   1  14   7      193.33      239.08     14.68 o 
   2  14   7        6.47       38.75     13.24 o 
   3  14   7      187.04      165.20     12.16 o 
   4  14   7        0.04       28.97     13.24 o 
   5  14   7      265.12      249.82     12.83 o 
   6  14   7       42.46       69.09     12.54 o 
   1  15   7       12.33       30.12     12.95 o 
   2  15   7        6.65       26.81     14.69 o 
   3  15   7       23.08       37.02     13.76 o 
   4  15   7        0.84       30.67     12.43 o 
   0   0   8       14.30       10.87     29.15 o 
   1   0   8     3960.45     3724.76     26.74 o 
   2   0   8     2202.39     2220.56     42.66 o 
   3   0   8     9648.26     9038.53    108.55 o 
   4   0   8      191.55      175.30     23.48 o 
   5   0   8    11510.68    11432.34    278.52 o 
   6   0   8      711.53      647.89     22.85 o 
   7   0   8     5846.30     5704.54     79.49 o 
   8   0   8      356.66      298.16     19.64 o 
   9   0   8      264.20      254.56     18.43 o 
  10   0   8      146.62      158.13     18.70 o 
  11   0   8     1091.47     1153.86     21.38 o 
  12   0   8       63.78       80.84     20.51 o 
  13   0   8      849.39      876.29     23.43 o 
  14   0   8       90.27       53.30     23.18 o 
   1   1   8     5048.81     4802.88     45.82 o 
   2   1   8     4344.73     4429.36     37.16 o 
   3   1   8       39.70       40.80     14.56 o 
   4   1   8     1987.85     1939.51     20.07 o 
   5   1   8      135.19      162.13     14.64 o 
   6   1   8     1105.16     1033.13     17.25 o 
   7   1   8     1342.40     1290.27     14.68 o 
   8   1   8        0.34       27.18     13.45 o 
   9   1   8     1244.09     1229.10     15.22 o 
  10   1   8      122.45      151.78     13.87 o 
  11   1   8       80.98       99.60     13.90 o 
  12   1   8      529.71      529.08     15.51 o 
  13   1   8       56.64       96.13     15.73 o 
  14   1   8      123.95      133.03     16.54 o 
   0   2   8     2568.25     2470.14     26.92 o 
   1   2   8      583.86      562.87     13.43 o 
   2   2   8       36.74       42.76     12.64 o 
   3   2   8     5003.31     4831.39     43.53 o 
   4   2   8      532.07      556.07     14.51 o 
   5   2   8     3712.36     3571.59     56.71 o 
   6   2   8      464.91      473.11     13.53 o 
   7   2   8      391.92      405.57     13.68 o 
   8   2   8      889.33      875.52     14.52 o 
   9   2   8        1.05       29.08     13.87 o 
  10   2   8      308.91      346.71     14.80 o 
  11   2   8      678.20      664.05     16.47 o 
  12   2   8        4.44       15.47     13.54 o 
  13   2   8      209.35      205.57     15.39 o 
  14   2   8       30.89       56.02     16.28 o 
   1   3   8    18190.53    17912.35    172.21 o 
   2   3   8      194.58      180.91     13.70 o 
   3   3   8     9337.52     9106.75     61.29 o 
   4   3   8     1322.70     1296.16     19.80 o 
   5   3   8      617.93      591.19     14.38 o 
   6   3   8      419.42      411.08     13.83 o 
   7   3   8     2071.94     2076.11     22.43 o 
   8   3   8       56.12       77.75     13.74 o 
   9   3   8     1422.55     1408.98     15.46 o 
  10   3   8      193.80      188.54     14.55 o 
  11   3   8     1211.75     1141.74     15.53 o 
  12   3   8       88.93      104.50     15.16 o 
  13   3   8        0.23        1.88     15.66 o 
  14   3   8       77.04       95.81     17.11 o 
   0   4   8     2056.27     1990.32     26.60 o 
   1   4   8       11.41       24.16     12.09 o 
   2   4   8     1918.32     1929.79     30.14 o 
   3   4   8      868.37      856.75     16.26 o 
   4   4   8      846.52      859.26     14.03 o 
   5   4   8     1621.89     1561.80     17.70 o 
   6   4   8      336.68      343.46     13.45 o 
   7   4   8      151.04      163.20     14.17 o 
   8   4   8       28.72       31.38     14.55 o 
   9   4   8        7.48       35.32     14.45 o 
  10   4   8      223.53      264.69     14.42 o 
  11   4   8      439.79      453.68     14.91 o 
  12   4   8       19.19       40.00     14.32 o 
  13   4   8      575.80      582.79     17.67 o 
  14   4   8        3.11       15.99     27.22 o 
   1   5   8     1282.28     1221.17     12.34 o 
   2   5   8       87.26      107.08     11.16 o 
   3   5   8      362.59      379.86     11.76 o 
   4   5   8       47.38       61.32     12.00 o 
   5   5   8      275.23      248.82     13.40 o 
   6   5   8      272.58      284.56     15.47 o 
   7   5   8     2071.56     2067.88     22.97 o 
   8   5   8      333.63      332.73     13.10 o 
   9   5   8      977.20      987.40     14.25 o 
  10   5   8      841.59      789.01     14.78 o 
  11   5   8      489.16      479.72     18.30 o 
  12   5   8       28.49       47.18     14.87 o 
  13   5   8       47.01       45.39     16.45 o 
   0   6   8        3.48        6.59     16.01 o 
   1   6   8     2316.71     2239.79     16.12 o 
   2   6   8      446.06      454.68     11.20 o 
   3   6   8     3907.13     4022.79     32.83 o 
   4   6   8       95.59      122.98     10.97 o 
   5   6   8     3010.89     2935.60     27.19 o 
   6   6   8      556.68      590.16     12.99 o 
   7   6   8     3096.45     2964.12     45.66 o 
   8   6   8        2.43       29.06     15.60 o 
   9   6   8       16.23       25.46     14.87 o 
  10   6   8      122.24      147.59     16.60 o 
  11   6   8      315.28      291.65     16.26 o 
  12   6   8       37.16       48.06     18.50 o 
  13   6   8      187.61      210.59     21.64 o 
   1   7   8     2221.47     2164.77     18.04 o 
   2   7   8      410.24      386.77     11.24 o 
   3   7   8      174.61      198.70     11.59 o 
   4   7   8      153.82      204.75     11.30 o 
   5   7   8      162.08      187.63     11.69 o 
   6   7   8       52.58       60.31     11.69 o 
   7   7   8     1382.09     1431.92     14.53 o 
   8   7   8      104.48      125.46     13.72 o 
   9   7   8      469.47      488.16     15.16 o 
  10   7   8      249.62      282.51     17.45 o 
  11   7   8       26.95       49.75     15.28 o 
  12   7   8        3.15       49.86     15.99 o 
  13   7   8        0.18        6.24     39.62 o 
   0   8   8        5.56       11.06     19.10 o 
   1   8   8      410.27      424.42     11.44 o 
   2   8   8      155.99      184.54     11.26 o 
   3   8   8     1350.48     1384.53     12.20 o 
   4   8   8      403.47      405.17     11.30 o 
   5   8   8      852.90      873.42     13.20 o 
   6   8   8        0.38       22.37     11.94 o 
   7   8   8      373.49      382.06     13.08 o 
   8   8   8      125.42      160.35     13.67 o 
   9   8   8        1.03        7.70     13.75 o 
  10   8   8        2.20        5.81     15.33 o 
  11   8   8       56.29       99.22     15.04 o 
  12   8   8        1.42       28.79     16.55 o 
   1   9   8     2129.43     2270.37     27.52 o 
   2   9   8       17.37       63.21     11.36 o 
   3   9   8     1326.24     1278.54     15.59 o 
   4   9   8      429.40      409.76     12.69 o 
   5   9   8      279.65      316.46     12.72 o 
   6   9   8       14.34       33.37     12.33 o 
   7   9   8     1520.78     1498.28     13.64 o 
   8   9   8       12.20       21.57     12.84 o 
   9   9   8     1280.01     1335.64     20.73 o 
  10   9   8        0.08       19.07     14.99 o 
  11   9   8      614.38      576.86     16.75 o 
   0  10   8     1097.97     1036.09     26.69 o 
   1  10   8      336.18      305.78     11.86 o 
   2  10   8       12.45       25.35     10.90 o 
   3  10   8     1221.46     1148.21     12.42 o 
   4  10   8       64.28       67.42     11.68 o 
   5  10   8      500.39      472.71     12.44 o 
   6  10   8       16.58       30.77     11.90 o 
   7  10   8       80.06      116.16     12.48 o 
   8  10   8      317.51      311.32     13.85 o 
   9  10   8       38.19       40.89     14.16 o 
  10  10   8       68.30       87.38     15.10 o 
  11  10   8      130.08      144.95     15.99 o 
   1  11   8      811.67      803.36     14.02 o 
   2  11   8      102.70      109.13     11.62 o 
   3  11   8      360.17      394.77     13.36 o 
   4  11   8       47.29       90.48     11.84 o 
   5  11   8       36.42       85.17     12.48 o 
   6  11   8       33.82       49.68     11.97 o 
   7  11   8      228.00      268.70     13.03 o 
   8  11   8        1.73       15.16     13.35 o 
   9  11   8      217.46      234.09     13.83 o 
  10  11   8        1.53       20.92     15.17 o 
   0  12   8       62.57       57.18     19.57 o 
   1  12   8      404.90      369.90     11.55 o 
   2  12   8      505.60      475.99     13.03 o 
   3  12   8     1886.37     1818.10     22.02 o 
   4  12   8        8.37       18.48     13.88 o 
   5  12   8     1442.64     1429.34     19.22 o 
   6  12   8      259.50      237.27     12.55 o 
   7  12   8      183.60      199.67     13.17 o 
   8  12   8      109.54       89.23     13.61 o 
   9  12   8       18.95       45.10     13.99 o 
   1  13   8        7.97        5.98     12.51 o 
   2  13   8      431.68      431.95     13.00 o 
   3  13   8       53.92       74.25     12.05 o 
   4  13   8        0.53       22.67     12.85 o 
   5  13   8        0.70       39.16     13.03 o 
   6  13   8       55.71       69.21     12.75 o 
   7  13   8        1.92       13.66     13.62 o 
   8  13   8        9.62       41.44     41.57 o 
   0  14   8       68.90       79.90     19.20 o 
   1  14   8       65.34       72.99     14.16 o 
   2  14   8       89.16       53.88     12.97 o 
   3  14   8       76.33       74.83     13.30 o 
   4  14   8       63.43      100.30     13.23 o 
   5  14   8       63.90       74.36     14.18 o 
   6  14   8      122.13      117.14     13.63 o 
   1  15   8      511.32      525.52     13.73 o 
   2  15   8       50.23       42.40     13.09 o 
   3  15   8       31.07       36.11     14.12 o 
   1   1   9    17676.61    17550.98    145.39 o 
   2   1   9      108.29      126.88     14.18 o 
   3   1   9     2526.13     2487.82     21.21 o 
   4   1   9      135.09      177.80     13.78 o 
   5   1   9     2156.08     2214.01     34.01 o 
   6   1   9       89.09      107.66     13.90 o 
   7   1   9     5070.73     4735.73     39.31 o 
   8   1   9       23.32       25.50     12.84 o 
   9   1   9     3241.37     3108.58     46.02 o 
  10   1   9       29.27       32.92     13.24 o 
  11   1   9      458.92      478.45     15.06 o 
  12   1   9       48.25       46.38     15.00 o 
  13   1   9       25.89       41.77     14.99 o 
  14   1   9       63.43       75.56     19.10 o 
   0   2   9     1288.99     1309.62     23.73 o 
   1   2   9      267.85      266.98     12.63 o 
   2   2   9      726.00      746.28     13.41 o 
   3   2   9     2346.61     2040.49     18.12 o 
   4   2   9      184.36      189.68     13.82 o 
   5   2   9     6113.44     5894.93     64.37 o 
   6   2   9        5.31       -3.24     13.47 o 
   7   2   9     3319.91     3275.27     35.45 o 
   8   2   9      390.43      397.93     13.19 o 
   9   2   9       34.68       62.66     13.15 o 
  10   2   9       17.99       29.73     14.17 o 
  11   2   9      227.19      266.70     15.27 o 
  12   2   9        4.96       38.55     14.62 o 
  13   2   9      409.02      424.02     15.71 o 
  14   2   9       17.03       49.29     18.69 o 
   1   3   9      551.29      637.56     13.36 o 
   2   3   9     1559.73     1537.03     14.50 o 
   3   3   9       43.38       47.22     12.48 o 
   4   3   9     2160.71     2187.59     24.68 o 
   5   3   9      382.82      390.09     13.41 o 
   6   3   9      189.04      193.90     13.81 o 
   7   3   9      472.07      490.29     13.77 o 
   8   3   9       36.54       65.77     13.65 o 
   9   3   9      221.97      201.45     14.47 o 
  10   3   9      353.93      330.88     13.70 o 
  11   3   9       40.92       76.70     14.98 o 
  12   3   9      177.23      190.67     15.44 o 
  13   3   9        3.37       18.00     14.75 o 
   0   4   9      419.38      489.32     18.04 o 
   1   4   9      825.45      814.86     12.86 o 
   2   4   9      874.08      863.01     13.03 o 
   3   4   9     7911.68     7748.14     48.43 o 
   4   4   9       73.96       62.34     12.77 o 
   5   4   9     5207.30     5057.96     47.43 o 
   6   4   9        1.35       11.54     12.65 o 
   7   4   9      303.28      324.15     13.26 o 
   8   4   9       21.42       46.53     14.09 o 
   9   4   9        7.60       39.96     13.84 o 
  10   4   9      180.29      187.07     15.04 o 
  11   4   9      478.59      516.96     14.76 o 
  12   4   9        0.70       11.50     15.63 o 
  13   4   9      778.42      717.80     17.36 o 
   1   5   9     5412.90     5259.26     45.35 o 
   2   5   9      102.27      102.68     12.83 o 
   3   5   9      259.45      296.60     13.02 o 
   4   5   9     3404.04     3403.36     43.39 o 
   5   5   9       57.32       71.49     13.46 o 
   6   5   9      359.39      349.46     15.46 o 
   7   5   9      272.88      295.81     13.95 o 
   8   5   9       46.86       77.61     13.80 o 
   9   5   9      979.13      982.91     15.06 o 
  10   5   9       22.61       58.90     14.31 o 
  11   5   9      728.29      743.81     16.39 o 
  12   5   9      534.43      510.00     19.29 o 
  13   5   9      201.00      181.90     17.02 o 
   0   6   9     3673.42     3696.02     55.68 o 
   1   6   9        0.83       35.23     10.74 o 
   2   6   9      406.42      419.19     11.65 o 
   3   6   9       97.95       91.89     11.52 o 
   4   6   9      339.32      345.74     11.56 o 
   5   6   9     1461.79     1483.00     17.45 o 
   6   6   9        0.11       11.82     13.51 o 
   7   6   9      467.78      462.11     15.74 o 
   8   6   9     1489.94     1441.28     18.75 o 
   9   6   9      174.33      157.71     16.03 o 
  10   6   9       87.74       91.20     16.40 o 
  11   6   9       14.40       34.52     16.26 o 
  12   6   9        0.91       32.01     17.84 o 
  13   6   9       77.23       18.32     40.79 o 
   1   7   9     3515.09     3578.08     26.40 o 
   2   7   9       11.92       42.95     11.42 o 
   3   7   9      894.61      925.50     11.31 o 
   4   7   9      157.79      176.83     12.02 o 
   5   7   9        5.71       20.69     11.83 o 
   6   7   9      845.78      816.71     17.39 o 
   7   7   9     1525.48     1567.32     21.85 o 
   8   7   9      123.98      158.99     13.45 o 
   9   7   9     1950.49     1862.02     25.31 o 
  10   7   9       59.60       86.78     15.49 o 
  11   7   9      135.36      173.26     15.55 o 
  12   7   9      148.25      148.98     15.92 o 
   0   8   9     1715.13     1721.03     16.49 o 
   1   8   9       79.22      122.75     11.03 o 
   2   8   9     1348.06     1314.84     14.29 o 
   3   8   9     2898.19     2791.32     25.95 o 
   4   8   9      132.94      153.72     11.03 o 
   5   8   9     3493.19     3412.05     29.90 o 
   6   8   9      135.40      153.61     12.09 o 
   7   8   9      374.97      409.86     14.26 o 
   8   8   9     1550.75     1498.29     22.94 o 
   9   8   9        4.36       32.72     15.93 o 
  10   8   9       34.68       67.75     15.63 o 
  11   8   9      308.97      298.68     16.48 o 
  12   8   9       21.82       66.08     18.99 o 
   1   9   9      525.34      441.28     12.27 o 
   2   9   9      248.88      265.08     11.63 o 
   3   9   9       54.33      108.15     13.92 o 
   4   9   9      176.81      208.22     11.85 o 
   5   9   9        1.28       15.20     12.25 o 
   6   9   9       88.64       87.23     12.12 o 
   7   9   9       38.77       46.99     13.89 o 
   8   9   9        7.08       29.01     13.56 o 
   9   9   9       14.75       39.41     14.82 o 
  10   9   9       33.83       90.22     17.57 o 
  11   9   9       13.42       40.90     16.48 o 
   0  10   9      177.32      220.84     16.65 o 
   1  10   9      561.24      556.34     12.25 o 
   2  10   9      489.07      498.04     12.04 o 
   3  10   9     2216.50     2217.58     28.10 o 
   4  10   9        0.16       20.72     11.67 o 
   5  10   9     1545.84     1524.90     13.70 o 
   6  10   9       70.67       84.96     12.49 o 
   7  10   9      197.43      221.63     13.23 o 
   8  10   9      273.97      290.24     13.78 o 
   9  10   9       26.52       53.95     14.80 o 
  10  10   9      160.82      149.49     16.50 o 
   1  11   9     1187.35     1134.03     20.74 o 
   2  11   9       17.31       21.73     11.77 o 
   3  11   9      420.88      461.72     12.24 o 
   4  11   9      550.02      587.30     12.45 o 
   5  11   9       82.43      131.70     13.65 o 
   6  11   9        0.40        8.20     14.57 o 
   7  11   9      395.21      386.37     14.01 o 
   8  11   9        3.69       18.90     13.74 o 
   9  11   9      421.95      395.90     15.08 o 
   0  12   9       70.72       85.32     16.08 o 
   1  12   9       27.48       61.05     12.40 o 
   2  12   9       71.85       90.63     12.93 o 
   3  12   9       27.14       49.56     11.88 o 
   4  12   9        0.07       29.51     13.00 o 
   5  12   9       31.26       39.18     15.93 o 
   6  12   9       17.35       29.84     12.63 o 
   7  12   9       25.22       50.25     13.92 o 
   8  12   9       60.30       94.78     14.11 o 
   1  13   9      798.05      766.07     14.23 o 
   2  13   9      114.22      116.23     13.01 o 
   3  13   9      147.50      144.68     12.03 o 
   4  13   9        1.39       43.94     13.15 o 
   5  13   9        0.21       41.33     12.99 o 
   6  13   9      123.82      127.71     13.89 o 
   7  13   9      154.41      156.83     13.91 o 
   0  14   9       21.93       32.85     25.16 o 
   1  14   9      269.14      256.28     12.97 o 
   2  14   9        0.85       17.56     13.89 o 
   3  14   9      261.28      266.08     13.57 o 
   4  14   9        5.91       45.47     13.81 o 
   5  14   9      115.29      131.40     14.10 o 
   1  15   9       95.30      120.59     15.01 o 
   2  15   9       14.13       60.83     18.62 o 
   0   0  10     1095.74      951.89     30.60 o 
   1   0  10     1860.28     1773.90     25.82 o 
   2   0  10       97.71      102.68     20.72 o 
   3   0  10    11042.12    10781.31    141.65 o 
   4   0  10      231.20      238.30     23.23 o 
   5   0  10    11770.20    11229.92    222.65 o 
   6   0  10      188.49      194.12     24.58 o 
   7   0  10     2133.66     2042.76     24.08 o 
   8   0  10     1149.47     1127.48     20.09 o 
   9   0  10      236.32      195.66     18.70 o 
  10   0  10       85.60      120.04     19.43 o 
  11   0  10     1959.27     1843.11     29.22 o 
  12   0  10      136.27      136.63     32.85 o 
  13   0  10      661.05      633.34     34.13 o 
   1   1  10     1442.60     1297.44     16.94 o 
   2   1  10     1771.53     1655.01     15.24 o 
   3   1  10     1436.30     1383.08     14.31 o 
   4   1  10      234.10      234.60     14.15 o 
   5   1  10      901.97      917.23     14.61 o 
   6   1  10     1395.65     1403.78     15.16 o 
   7   1  10       30.11       90.44     13.37 o 
   8   1  10       38.37       48.35     13.62 o 
   9   1  10      119.25      180.33     14.14 o 
  10   1  10      366.45      384.88     14.65 o 
  11   1  10      372.42      362.77     23.57 o 
  12   1  10      132.75      149.84     15.73 o 
  13   1  10        5.22       -9.82     15.34 o 
   0   2  10     2940.92     3166.14     85.27 o 
   1   2  10     1150.36     1129.83     14.10 o 
   2   2  10      917.25      880.64     13.37 o 
   3   2  10     3540.83     3562.65     33.99 o 
   4   2  10      157.97      169.49     13.71 o 
   5   2  10     3485.23     3422.81     38.74 o 
   6   2  10      755.16      758.25     14.23 o 
   7   2  10      966.11      931.96     17.53 o 
   8   2  10      147.13      148.23     13.39 o 
   9   2  10       55.40       76.16     13.56 o 
  10   2  10      328.93      353.79     14.51 o 
  11   2  10       78.78      139.52     14.09 o 
  12   2  10       51.01       70.90     14.51 o 
  13   2  10       83.08      126.22     16.15 o 
   1   3  10     7907.83     7746.23     89.01 o 
   2   3  10      300.39      324.19     13.89 o 
   3   3  10      484.64      475.61     13.37 o 
   4   3  10     3340.30     3293.41     25.83 o 
   5   3  10      343.66      339.44     14.45 o 
   6   3  10       92.27      103.82     13.85 o 
   7   3  10     2531.71     2503.03     35.96 o 
   8   3  10      126.51      165.89     13.00 o 
   9   3  10     1678.24     1671.56     24.95 o 
  10   3  10        4.36       14.28     14.30 o 
  11   3  10      539.26      540.49     15.69 o 
  12   3  10      252.19      278.75     15.63 o 
  13   3  10       89.83       88.63     16.07 o 
   0   4  10      404.17      392.12     17.79 o 
   1   4  10       73.34       98.76     12.51 o 
   2   4  10       13.43       25.48     12.13 o 
   3   4  10       45.59       49.85     13.12 o 
   4   4  10      991.55      999.66     19.23 o 
   5   4  10      139.55      145.18     13.88 o 
   6   4  10      783.55      766.88     13.06 o 
   7   4  10      761.88      770.93     13.66 o 
   8   4  10        5.68        2.38     13.41 o 
   9   4  10        9.23       30.35     13.93 o 
  10   4  10      839.66      827.64     14.50 o 
  11   4  10       62.19      114.90     15.11 o 
  12   4  10       40.15       66.31     15.19 o 
  13   4  10      150.40      178.48     17.06 o 
   1   5  10     1554.88     1630.98     17.81 o 
   2   5  10     1443.42     1473.06     19.72 o 
   3   5  10      914.50      953.45     13.59 o 
   4   5  10      256.99      273.40     15.22 o 
   5   5  10      986.60      913.74     14.68 o 
   6   5  10       78.22      108.82     13.87 o 
   7   5  10       14.87       20.39     14.01 o 
   8   5  10      230.91      244.18     13.45 o 
   9   5  10      256.60      265.60     15.62 o 
  10   5  10       29.57       37.42     13.97 o 
  11   5  10      120.68      156.11     14.63 o 
  12   5  10        1.47        7.94     15.97 o 
  13   5  10       35.30       86.59     28.14 o 
   0   6  10     3150.44     3192.31     46.95 o 
   1   6  10      297.95      327.86     12.11 o 
   2   6  10     1086.53     1044.47     14.31 o 
   3   6  10     3871.11     3907.42     38.20 o 
   4   6  10      120.53      145.35     12.47 o 
   5   6  10     3333.71     3361.88     41.22 o 
   6   6  10      282.78      331.97     13.87 o 
   7   6  10      570.42      573.25     17.01 o 
   8   6  10      466.48      483.25     15.41 o 
   9   6  10        8.65       22.78     17.71 o 
  10   6  10        2.06       -3.72     15.18 o 
  11   6  10      443.43      426.88     16.97 o 
  12   6  10       34.75       42.48     18.01 o 
   1   7  10     1178.68     1172.60     13.45 o 
   2   7  10      225.63      210.82     11.33 o 
   3   7  10        2.80        7.86     12.02 o 
   4   7  10       35.11       59.14     11.45 o 
   5   7  10      210.75      214.17     12.34 o 
   6   7  10      118.06      152.91     13.59 o 
   7   7  10     1062.67     1041.48     19.20 o 
   8   7  10        4.28        4.82     13.65 o 
   9   7  10      370.83      371.14     14.58 o 
  10   7  10       15.86        7.19     15.77 o 
  11   7  10        3.60       41.56     16.47 o 
  12   7  10        0.93       29.49     17.39 o 
   0   8  10        0.93        6.61     14.64 o 
   1   8  10      149.82      202.26     10.57 o 
   2   8  10      400.35      429.91     11.34 o 
   3   8  10     1142.34     1225.60     16.19 o 
   4   8  10      434.43      404.87     12.13 o 
   5   8  10      924.58      971.72     13.19 o 
   6   8  10        1.00       25.30     12.80 o 
   7   8  10      149.60      197.18     18.15 o 
   8   8  10        2.55       16.59     25.74 o 
   9   8  10       71.77       73.36     17.72 o 
  10   8  10        1.04       10.74     15.58 o 
  11   8  10        1.35       16.06     16.45 o 
   1   9  10     2482.69     2337.99     19.75 o 
   2   9  10      408.94      417.71     12.43 o 
   3   9  10     1247.76     1219.70     12.22 o 
   4   9  10       47.09       91.66     11.17 o 
   5   9  10      147.92      177.20     12.30 o 
   6   9  10      365.74      348.98     13.58 o 
   7   9  10     1123.57     1075.03     18.56 o 
   8   9  10       77.79      134.28     17.21 o 
   9   9  10     1119.07     1044.85     25.33 o 
  10   9  10      101.57      110.10     15.96 o 
   0  10  10      459.02      465.46     17.14 o 
   1  10  10        5.77       29.22     10.96 o 
   2  10  10        2.87        7.72     12.92 o 
   3  10  10      462.73      470.76     11.93 o 
   4  10  10        1.11        8.30     11.92 o 
   5  10  10      195.06      208.69     12.70 o 
   6  10  10       37.16       46.71     13.00 o 
   7  10  10       38.04       41.21     13.76 o 
   8  10  10       14.14       22.45     13.92 o 
   9  10  10        4.96       13.48     19.66 o 
  10  10  10        0.34       29.49     15.81 o 
   1  11  10      645.88      636.50     13.01 o 
   2  11  10        0.08       25.62     12.42 o 
   3  11  10      131.09      150.06     12.11 o 
   4  11  10       92.86      111.08     12.43 o 
   5  11  10        7.74       60.34     13.35 o 
   6  11  10        2.69       38.81     12.65 o 
   7  11  10      380.53      387.61     13.82 o 
   8  11  10       41.79       47.48     15.23 o 
   9  11  10      228.44      230.96     15.43 o 
   0  12  10        1.18       50.52     19.74 o 
   1  12  10      574.81      576.15     12.53 o 
   2  12  10      442.74      463.39     16.55 o 
   3  12  10      476.51      459.22     12.68 o 
   4  12  10       20.50       30.73     12.45 o 
   5  12  10      299.40      293.05     18.54 o 
   6  12  10       67.57       80.11     13.70 o 
   7  12  10      303.28      271.00     14.03 o 
   8  12  10       33.35       41.54     17.84 o 
   1  13  10      131.10      134.20     14.03 o 
   2  13  10        1.63       18.71     14.68 o 
   3  13  10       19.97       47.69     13.67 o 
   4  13  10      342.73      313.94     13.77 o 
   5  13  10        8.73       23.43     13.53 o 
   6  13  10        0.55       40.98     14.16 o 
   0  14  10      383.04      306.87     21.93 o 
   1  14  10        0.37       35.43     13.40 o 
   2  14  10        2.88       17.98     13.35 o 
   3  14  10      171.17      197.16     15.04 o 
   4  14  10        5.10       32.82     14.06 o 
   1   1  11     6236.45     6009.10     57.25 o 
   2   1  11      192.09      203.04     12.91 o 
   3   1  11     1217.84     1192.38     13.93 o 
   4   1  11      903.37      903.67     14.34 o 
   5   1  11     1115.61     1079.14     14.82 o 
   6   1  11     1248.98     1195.69     14.00 o 
   7   1  11     1787.65     1709.27     18.84 o 
   8   1  11       30.74       41.48     13.27 o 
   9   1  11     1075.60     1055.77     15.85 o 
  10   1  11       53.34      114.80     14.49 o 
  11   1  11      318.60      323.92     16.33 o 
  12   1  11       56.08       80.40     15.53 o 
  13   1  11        6.10       35.21     16.70 o 
   0   2  11     3821.29     3674.24     62.53 o 
   1   2  11      154.93      174.04     13.08 o 
   2   2  11     1265.69     1238.76     14.33 o 
   3   2  11     2645.10     2613.07     26.21 o 
   4   2  11      173.32      187.29     13.43 o 
   5   2  11     2436.59     2401.94     19.94 o 
   6   2  11        6.77       29.24     13.53 o 
   7   2  11      413.90      397.03     13.57 o 
   8   2  11      311.96      321.03     12.95 o 
   9   2  11        2.60       20.16     14.24 o 
  10   2  11      273.37      288.56     15.60 o 
  11   2  11      724.02      699.37     15.42 o 
  12   2  11       50.19       52.29     15.08 o 
  13   2  11      614.48      493.62     16.30 o 
   1   3  11      837.90      861.64     13.20 o 
   2   3  11     1161.32     1133.42     14.15 o 
   3   3  11      166.34      191.46     13.20 o 
   4   3  11       67.14       94.04     13.42 o 
   5   3  11       10.94       45.26     13.40 o 
   6   3  11      225.15      258.20     12.34 o 
   7   3  11      463.31      464.08     13.66 o 
   8   3  11        5.01       26.20     13.36 o 
   9   3  11       75.14      122.62     15.39 o 
  10   3  11       60.18      103.39     14.16 o 
  11   3  11        0.11       28.62     15.14 o 
  12   3  11       82.22      126.48     15.27 o 
  13   3  11        1.58       10.42     18.65 o 
   0   4  11     1330.18     1349.72     25.74 o 
   1   4  11      704.44      699.32     12.93 o 
   2   4  11      537.47      573.38     12.54 o 
   3   4  11      264.42      285.18     13.70 o 
   4   4  11      103.36      127.10     13.76 o 
   5   4  11      613.65      620.20     13.31 o 
   6   4  11      337.92      355.47     13.45 o 
   7   4  11     1529.75     1503.96     20.15 o 
   8   4  11      326.66      342.22     18.37 o 
   9   4  11       32.35       69.48     15.03 o 
  10   4  11      496.02      494.83     14.61 o 
  11   4  11       81.82       88.98     15.00 o 
  12   4  11       26.78       40.95     15.99 o 
   1   5  11     5249.99     5151.94     43.14 o 
   2   5  11       88.00      101.38     13.27 o 
   3   5  11      522.14      531.05     12.62 o 
   4   5  11     3407.73     3349.42     37.08 o 
   5   5  11       30.87       53.48     15.22 o 
   6   5  11      174.38      192.21     14.41 o 
   7   5  11     1883.42     1844.35     22.85 o 
   8   5  11       67.24      112.53     13.97 o 
   9   5  11      542.77      581.12     17.77 o 
  10   5  11       65.39       66.80     14.53 o 
  11   5  11        3.90       21.28     14.51 o 
  12   5  11      229.84      217.13     16.52 o 
   0   6  11       25.66       54.90     16.91 o 
   1   6  11      312.57      293.57     12.02 o 
   2   6  11     1255.91     1164.39     12.98 o 
   3   6  11      123.45      143.10     11.99 o 
   4   6  11      330.33      319.19     13.11 o 
   5   6  11      195.06      215.81     13.79 o 
   6   6  11       69.93       83.47     12.98 o 
   7   6  11       37.10       63.61     13.24 o 
   8   6  11      142.30      181.59     15.22 o 
   9   6  11       20.62       66.52     16.16 o 
  10   6  11       24.74       49.52     15.49 o 
  11   6  11        0.03        3.39     16.65 o 
  12   6  11        1.82       14.47     18.55 o 
   1   7  11      278.07      348.88     12.16 o 
   2   7  11     1045.38     1100.48     13.00 o 
   3   7  11      817.74      828.23     15.04 o 
   4   7  11      719.46      706.48     13.01 o 
   5   7  11      698.07      740.49     14.87 o 
   6   7  11      887.89      890.85     14.39 o 
   7   7  11      361.67      402.39     19.87 o 
   8   7  11        4.26       -2.79     14.01 o 
   9   7  11      690.83      709.80     20.87 o 
  10   7  11      182.92      194.64     15.68 o 
  11   7  11     1044.09      975.99     36.10 o 
   0   8  11     1988.01     1824.45     28.22 o 
   1   8  11      200.74      204.11     10.62 o 
   2   8  11        8.59       30.51     11.47 o 
   3   8  11     3707.14     3532.37     27.88 o 
   4   8  11      143.49      164.47     12.51 o 
   5   8  11     1698.15     1655.02     21.05 o 
   6   8  11      136.60      149.18     13.52 o 
   7   8  11       72.63      122.97     14.32 o 
   8   8  11      753.93      777.14     14.72 o 
   9   8  11       40.10       58.99     16.39 o 
  10   8  11        5.03       35.17     16.22 o 
  11   8  11      340.90      315.88     17.76 o 
   1   9  11      337.20      379.07     11.37 o 
   2   9  11      161.19      164.83     11.50 o 
   3   9  11       36.48       54.12     11.60 o 
   4   9  11       87.95      124.44     12.65 o 
   5   9  11       80.14      106.37     12.82 o 
   6   9  11       68.56       95.11     12.92 o 
   7   9  11        1.50       43.68     15.47 o 
   8   9  11       20.08       20.92     15.43 o 
   9   9  11       10.20       15.06     16.37 o 
  10   9  11        2.74       39.48     16.59 o 
   0  10  11        5.74       29.63     16.85 o 
   1  10  11      695.05      689.73     12.57 o 
   2  10  11      502.56      572.92     12.17 o 
   3  10  11      948.75      971.21     20.42 o 
   4  10  11        0.16       19.50     11.93 o 
   5  10  11      955.11      938.48     16.31 o 
   6  10  11      348.20      384.34     14.07 o 
   7  10  11      352.71      356.48     14.41 o 
   8  10  11       39.83       63.68     16.74 o 
   9  10  11      150.11      154.23     16.34 o 
   1  11  11      443.06      452.64     12.91 o 
   2  11  11        2.96       10.94     11.72 o 
   3  11  11      161.05      147.99     14.09 o 
   4  11  11      215.04      217.54     12.96 o 
   5  11  11       66.09       89.26     13.79 o 
   6  11  11        4.31       21.38     13.38 o 
   7  11  11       95.95      126.53     14.90 o 
   8  11  11       98.93       99.49     15.18 o 
   0  12  11       20.70       74.33     23.71 o 
   1  12  11       18.08       22.01     13.22 o 
   2  12  11       70.26       75.28     15.06 o 
   3  12  11        0.12        1.81     13.71 o 
   4  12  11       31.63       70.01     13.13 o 
   5  12  11        4.93       36.66     13.91 o 
   6  12  11      211.69      234.25     15.05 o 
   7  12  11        4.50       24.14     14.62 o 
   1  13  11      349.38      329.70     14.81 o 
   2  13  11      168.84      193.01     13.75 o 
   3  13  11       83.11       90.71     13.97 o 
   4  13  11       15.86       53.25     14.83 o 
   5  13  11       17.57       29.04     14.40 o 
   0  14  11      113.32       93.34     21.25 o 
   1  14  11       31.62       47.97     14.71 o 
   2  14  11       36.14       43.00     14.55 o 
   0   0  12     3057.82     2916.28     33.80 o 
   1   0  12        2.06       44.91     22.75 o 
   2   0  12     2491.10     2491.11     33.88 o 
   3   0  12     2703.81     2637.13     69.44 o 
   4   0  12      291.54      333.05     18.88 o 
   5   0  12     2811.03     2768.14     33.32 o 
   6   0  12      623.69      598.49     21.02 o 
   7   0  12      441.44      456.37     17.72 o 
   8   0  12     1390.69     1330.46     42.18 o 
   9   0  12      654.38      591.41     27.43 o 
  10   0  12      446.92      466.02     20.07 o 
  11   0  12      206.56      254.16     25.58 o 
  12   0  12      155.27      195.59     22.31 o 
   1   1  12     1236.42     1247.02     14.67 o 
   2   1  12     1727.44     1689.16     14.97 o 
   3   1  12     2146.29     2141.29     14.38 o 
   4   1  12        5.99       28.91     13.04 o 
   5   1  12     1791.65     1730.76     16.20 o 
   6   1  12      783.37      747.97     13.91 o 
   7   1  12      202.47      178.00     13.56 o 
   8   1  12      247.34      221.77     13.37 o 
   9   1  12      137.74      130.12     13.58 o 
  10   1  12       44.30       67.84     13.99 o 
  11   1  12      241.55      270.17     14.72 o 
  12   1  12       21.07       52.95     16.64 o 
   0   2  12     1359.38     1427.07     22.99 o 
   1   2  12     1341.59     1272.85     14.14 o 
   2   2  12     1698.90     1640.24     13.71 o 
   3   2  12     1324.45     1279.85     13.88 o 
   4   2  12      316.91      300.28     13.12 o 
   5   2  12      724.31      710.49     13.66 o 
   6   2  12        5.34       21.89     13.57 o 
   7   2  12      231.20      261.77     13.92 o 
   8   2  12        2.88       38.38     15.44 o 
   9   2  12      229.25      255.34     14.57 o 
  10   2  12      140.27      158.93     15.03 o 
  11   2  12       42.77       38.35     15.04 o 
  12   2  12       41.35       69.45     15.49 o 
   1   3  12     2496.36     2494.02     23.18 o 
   2   3  12      854.73      854.81     13.73 o 
   3   3  12        4.61       20.71     12.44 o 
   4   3  12     2279.50     2239.31     17.75 o 
   5   3  12      114.19      128.70     13.25 o 
   6   3  12      611.61      624.12     13.55 o 
   7   3  12     1316.18     1288.36     16.12 o 
   8   3  12      305.20      333.21     13.25 o 
   9   3  12     1108.26     1118.10     14.05 o 
  10   3  12        1.05       21.97     14.50 o 
  11   3  12       38.00       59.42     15.75 o 
  12   3  12      261.90      231.02     16.49 o 
   0   4  12       44.62       52.78     17.85 o 
   1   4  12      591.41      572.76     12.48 o 
   2   4  12     1650.50     1602.10     14.98 o 
   3   4  12      224.24      232.21     12.34 o 
   4   4  12      248.85      264.32     13.91 o 
   5   4  12      865.95      857.18     13.88 o 
   6   4  12      724.87      726.59     13.43 o 
   7   4  12     1377.25     1372.05     22.87 o 
   8   4  12       80.77       97.80     14.36 o 
   9   4  12       35.33       66.30     15.80 o 
  10   4  12       98.91      129.44     14.29 o 
  11   4  12        0.59       35.03     15.72 o 
  12   4  12        3.47       12.89     16.99 o 
   1   5  12      421.58      462.43     12.75 o 
   2   5  12       70.36      101.66     11.94 o 
   3   5  12      265.11      297.39     12.18 o 
   4   5  12      623.46      678.59     13.45 o 
   5   5  12       68.91       78.21     13.94 o 
   6   5  12      768.75      777.09     14.84 o 
   7   5  12      116.88      128.03     13.78 o 
   8   5  12       56.93       97.83     14.78 o 
   9   5  12      369.86      361.51     15.78 o 
  10   5  12        3.92       32.21     15.08 o 
  11   5  12        7.50       25.57     15.00 o 
  12   5  12        0.45       36.24     59.10 o 
   0   6  12     2961.83     2917.40     22.56 o 
   1   6  12        2.71       24.83     11.67 o 
   2   6  12      380.04      380.39     12.02 o 
   3   6  12     2100.91     2063.40     22.52 o 
   4   6  12       22.07       45.04     12.47 o 
   5   6  12     1902.54     1936.79     15.72 o 
   6   6  12      111.58      152.95     13.45 o 
   7   6  12        4.86       44.52     15.28 o 
   8   6  12     1246.24     1237.13     40.67 o 
   9   6  12        7.99       23.90     16.62 o 
  10   6  12      211.70      190.28     16.74 o 
  11   6  12      236.80      251.32     20.09 o 
   1   7  12     1071.69      965.52     14.61 o 
   2   7  12      673.73      668.88     12.41 o 
   3   7  12        3.29       24.38     12.04 o 
   4   7  12      529.85      502.90     12.29 o 
   5   7  12        0.21       25.70     13.35 o 
   6   7  12       53.12       70.76     14.32 o 
   7   7  12       66.54       94.91     13.99 o 
   8   7  12        0.55       55.00     14.88 o 
   9   7  12       95.76      121.65     14.68 o 
  10   7  12       39.44       81.52     15.03 o 
  11   7  12       16.18       51.29     15.54 o 
   0   8  12     1552.46     1560.43     18.45 o 
   1   8  12       23.23       39.85     11.53 o 
   2   8  12      935.75      945.14     12.79 o 
   3   8  12      325.69      348.76     12.13 o 
   4   8  12       21.23       30.95     16.04 o 
   5   8  12      188.28      220.29     15.04 o 
   6   8  12      286.49      257.41     14.52 o 
   7   8  12       13.72       27.85     13.84 o 
   8   8  12       94.29      106.73     14.94 o 
   9   8  12        9.01       46.72     14.51 o 
  10   8  12      158.00      178.34     16.37 o 
   1   9  12     1373.74     1371.62     16.36 o 
   2   9  12       80.06      118.98     11.40 o 
   3   9  12      301.14      336.72     11.82 o 
   4   9  12      500.77      552.36     13.57 o 
   5   9  12       68.06       70.57     14.59 o 
   6   9  12      279.36      286.78     14.51 o 
   7   9  12      187.96      215.10     13.92 o 
   8   9  12       51.45       71.73     15.96 o 
   9   9  12      356.41      333.39     15.91 o 
   0  10  12       34.81       48.50     17.07 o 
   1  10  12      131.35      117.39     11.41 o 
   2  10  12        2.79       15.13     11.66 o 
   3  10  12       90.33       88.91     12.82 o 
   4  10  12        0.09        1.59     13.93 o 
   5  10  12      147.95      142.41     15.01 o 
   6  10  12        0.34        7.47     15.56 o 
   7  10  12       17.40       10.02     15.51 o 
   8  10  12       99.08      117.30     16.29 o 
   1  11  12      149.87      218.49     13.11 o 
   2  11  12       32.86       47.18     12.32 o 
   3  11  12        9.78       20.06     12.74 o 
   4  11  12       10.91       37.33     14.33 o 
   5  11  12       11.69       30.17     19.53 o 
   6  11  12      114.86      136.04     14.50 o 
   7  11  12       49.20       73.71     16.61 o 
   0  12  12       46.60       70.99     17.75 o 
   1  12  12      320.44      338.96     13.61 o 
   2  12  12      193.16      197.18     13.41 o 
   3  12  12      117.24      123.14     13.99 o 
   4  12  12        3.09       27.45     13.39 o 
   5  12  12      195.82      190.96     15.69 o 
   6  12  12       85.62       79.67     14.35 o 
   1  13  12       33.46       43.59     13.10 o 
   2  13  12        8.68        9.97     13.24 o 
   3  13  12        0.67       13.08     12.91 o 
   4  13  12       84.39      100.68     15.57 o 
   1   1  13     1739.26     1705.21     13.56 o 
   2   1  13     1534.18     1493.66     17.55 o 
   3   1  13     1056.19     1053.66     13.29 o 
   4   1  13     1539.51     1508.16     14.76 o 
   5   1  13      242.45      267.84     13.26 o 
   6   1  13      507.15      524.78     13.43 o 
   7   1  13       45.19       50.68     15.05 o 
   8   1  13       57.85       89.73     13.28 o 
   9   1  13       36.77       74.70     12.66 o 
  10   1  13       55.11       72.98     13.81 o 
  11   1  13      196.95      196.72     15.05 o 
  12   1  13      319.50      297.12     16.25 o 
   0   2  13      689.00      653.68     20.75 o 
   1   2  13        3.23       15.51     13.09 o 
   2   2  13      418.87      439.58     13.04 o 
   3   2  13      202.25      209.21     12.63 o 
   4   2  13        3.20       21.66     12.71 o 
   5   2  13      838.59      830.28     13.49 o 
   6   2  13      442.74      457.40     13.96 o 
   7   2  13      368.39      398.27     13.50 o 
   8   2  13     1041.67      999.95     15.95 o 
   9   2  13       33.71       63.78     13.75 o 
  10   2  13      564.31      551.03     15.72 o 
  11   2  13      252.42      244.39     19.81 o 
  12   2  13       28.74       50.61     16.60 o 
   1   3  13      248.44      248.82     12.22 o 
   2   3  13       14.15       57.44     12.71 o 
   3   3  13      140.76      149.27     13.86 o 
   4   3  13       21.57       45.70     12.92 o 
   5   3  13     1147.49     1107.56     13.87 o 
   6   3  13        0.21        7.11     13.55 o 
   7   3  13        9.66       22.16     13.83 o 
   8   3  13       61.31       89.18     13.80 o 
   9   3  13       26.48       47.83     14.07 o 
  10   3  13       14.22       10.23     16.59 o 
  11   3  13       12.01        0.31     16.15 o 
  12   3  13        0.22       23.31     29.19 o 
   0   4  13      724.43      712.08     17.79 o 
   1   4  13     1305.81     1297.32     13.15 o 
   2   4  13      748.09      740.65     12.77 o 
   3   4  13     1737.55     1710.68     21.89 o 
   4   4  13      127.29      137.13     13.42 o 
   5   4  13      947.49      979.52     14.79 o 
   6   4  13      463.02      474.79     13.17 o 
   7   4  13      709.71      724.64     13.94 o 
   8   4  13      706.98      717.55     14.53 o 
   9   4  13      142.60      137.92     15.07 o 
  10   4  13      257.11      254.02     14.98 o 
  11   4  13      105.74      101.27     15.18 o 
   1   5  13     1122.78     1140.66     12.80 o 
   2   5  13      856.35      850.70     12.62 o 
   3   5  13      170.76      169.76     12.30 o 
   4   5  13     1809.40     1743.75     26.42 o 
   5   5  13       12.34       32.45     12.85 o 
   6   5  13      793.14      788.85     14.64 o 
   7   5  13      449.83      470.95     14.82 o 
   8   5  13       26.43       43.81     15.21 o 
   9   5  13      207.66      215.57     16.12 o 
  10   5  13       74.39       68.01     15.90 o 
  11   5  13        9.98       36.98     15.93 o 
   0   6  13       30.97       57.81     16.05 o 
   1   6  13       46.66       50.24     11.67 o 
   2   6  13      164.52      190.55     11.68 o 
   3   6  13      419.26      449.62     11.91 o 
   4   6  13      239.46      222.06     12.57 o 
   5   6  13       20.10       37.05     13.04 o 
   6   6  13       55.44       50.50     13.37 o 
   7   6  13       82.74      107.81     13.78 o 
   8   6  13       22.16       37.74     14.74 o 
   9   6  13      509.65      506.97     18.39 o 
  10   6  13       20.66       49.37     18.20 o 
  11   6  13        7.03       35.72     53.52 o 
   1   7  13      355.72      378.18     11.82 o 
   2   7  13      835.29      822.36     12.42 o 
   3   7  13     1370.28     1328.72     13.34 o 
   4   7  13      795.69      835.32     15.63 o 
   5   7  13      328.96      346.09     13.68 o 
   6   7  13      620.15      641.01     14.38 o 
   7   7  13      358.14      359.11     14.96 o 
   8   7  13      103.07      103.58     15.46 o 
   9   7  13      191.97      189.54     16.42 o 
  10   7  13      107.86      123.24     17.03 o 
   0   8  13     2838.49     2720.38     23.82 o 
   1   8  13      188.73      202.29     11.94 o 
   2   8  13     1185.99     1129.88     12.85 o 
   3   8  13      415.26      438.28     12.37 o 
   4   8  13       45.38       43.55     12.42 o 
   5   8  13      277.10      307.58     14.99 o 
   6   8  13       88.98      125.67     14.76 o 
   7   8  13       44.37       48.48     18.46 o 
   8   8  13      261.88      278.53     15.07 o 
   9   8  13      120.81      153.39     23.43 o 
   1   9  13        0.70       15.58     11.96 o 
   2   9  13      170.90      202.53     12.12 o 
   3   9  13        0.20       18.25     12.63 o 
   4   9  13      308.97      314.76     13.17 o 
   5   9  13       80.85       70.75     14.06 o 
   6   9  13       37.18       60.87     15.36 o 
   7   9  13       69.00       62.03     15.63 o 
   8   9  13        6.74        1.06     15.07 o 
   9   9  13       16.07       34.18     49.49 o 
   0  10  13      315.05      339.23     24.70 o 
   1  10  13      781.78      742.31     15.56 o 
   2  10  13      395.63      395.03     13.20 o 
   3  10  13      139.30      173.93     13.01 o 
   4  10  13       37.59       41.11     12.95 o 
   5  10  13       21.53       53.80     16.63 o 
   6  10  13        7.24       33.05     16.81 o 
   7  10  13      322.25      309.21     28.05 o 
   8  10  13        6.78       35.85     19.82 o 
   1  11  13       44.20       44.36     13.00 o 
   2  11  13       65.64       75.79     13.15 o 
   3  11  13        7.93       16.28     14.27 o 
   4  11  13      569.69      570.20     15.50 o 
   5  11  13        0.43       28.19     17.09 o 
   6  11  13      336.60      342.59     18.38 o 
   0  12  13       80.79      105.88     18.21 o 
   1  12  13        7.41       26.19     12.34 o 
   2  12  13        0.03       13.66     13.51 o 
   3  12  13        2.74       12.24     13.51 o 
   4  12  13        0.03       19.41     14.20 o 
   5  12  13        0.21       35.29     17.17 o 
   1  13  13       28.70       48.82     13.17 o 
   2  13  13        2.61       21.59     17.00 o 
   0   0  14     5123.00     4741.58     52.47 o 
   1   0  14      717.17      712.47     36.25 o 
   2   0  14     3217.10     3121.04     40.18 o 
   3   0  14      189.68      193.67     17.84 o 
   4   0  14       64.06       48.26     18.27 o 
   5   0  14     1237.78     1228.97     18.08 o 
   6   0  14      134.16      165.54     17.42 o 
   7   0  14       20.03       62.14     20.07 o 
   8   0  14      301.34      336.56     19.30 o 
   9   0  14        0.96       39.03     21.34 o 
  10   0  14      810.81      844.06     21.77 o 
  11   0  14      246.43      237.21     21.19 o 
   1   1  14      154.70      162.46     13.31 o 
   2   1  14      128.14      101.90     12.09 o 
   3   1  14        7.56       18.71     12.73 o 
   4   1  14      763.11      756.95     13.79 o 
   5   1  14      903.90      871.71     13.45 o 
   6   1  14      460.26      459.42     13.67 o 
   7   1  14       20.91       18.01     15.88 o 
   8   1  14       40.37       72.16     12.83 o 
   9   1  14       19.80       56.45     13.51 o 
  10   1  14       47.16       58.09     13.44 o 
  11   1  14      250.99      227.12     15.47 o 
   0   2  14     1250.33     1367.24     19.83 o 
   1   2  14        3.19       17.92     12.96 o 
   2   2  14      136.57      150.85     12.78 o 
   3   2  14      753.66      704.53     13.12 o 
   4   2  14        0.82       20.24     13.05 o 
   5   2  14      109.52      118.41     12.85 o 
   6   2  14       28.20       57.00     13.50 o 
   7   2  14      181.61      201.76     13.74 o 
   8   2  14      457.18      479.74     19.76 o 
   9   2  14       40.98       61.54     14.34 o 
  10   2  14      118.95      129.95     14.47 o 
  11   2  14       16.97       36.75     15.36 o 
   1   3  14     2774.84     2736.23     22.42 o 
   2   3  14      609.46      637.36     12.78 o 
   3   3  14      186.46      202.74     13.42 o 
   4   3  14     2473.14     2409.87     26.64 o 
   5   3  14       52.13       56.53     13.20 o 
   6   3  14     1633.33     1565.89     21.26 o 
   7   3  14      704.73      673.64     14.52 o 
   8   3  14       36.36       47.58     13.32 o 
   9   3  14      338.83      367.71     15.06 o 
  10   3  14       56.47       91.88     15.76 o 
  11   3  14       23.35       43.12     16.65 o 
   0   4  14     1986.80     1910.76     19.29 o 
   1   4  14      226.35      245.42     12.26 o 
   2   4  14      970.20      934.91     16.03 o 
   3   4  14        8.51       22.19     12.95 o 
   4   4  14       95.37      104.35     13.76 o 
   5   4  14       72.11       83.42     14.18 o 
   6   4  14        3.34       17.30     13.02 o 
   7   4  14      160.11      185.79     15.34 o 
   8   4  14       29.06       56.03     16.34 o 
   9   4  14      151.09      170.88     15.16 o 
  10   4  14       86.30       91.18     15.26 o 
  11   4  14       24.04       54.74     16.13 o 
   1   5  14       91.44      115.07     11.95 o 
   2   5  14       80.23      102.83     12.55 o 
   3   5  14       39.75       63.77     12.73 o 
   4   5  14      504.68      555.47     17.51 o 
   5   5  14      220.19      279.37     13.22 o 
   6   5  14       75.24       77.18     14.09 o 
   7   5  14      130.87      144.93     14.21 o 
   8   5  14       26.45       39.78     15.10 o 
   9   5  14      137.31      127.91     16.99 o 
  10   5  14        8.16       17.68     18.06 o 
   0   6  14     3537.99     3420.92     20.83 o 
   1   6  14        2.06       23.87     12.20 o 
   2   6  14      793.38      806.98     12.74 o 
   3   6  14      705.90      709.29     13.32 o 
   4   6  14        1.94       15.66     13.18 o 
   5   6  14      427.58      430.34     13.46 o 
   6   6  14      240.00      267.37     13.66 o 
   7   6  14        0.55       17.07     13.45 o 
   8   6  14     1304.62     1247.52     15.93 o 
   9   6  14        3.02       28.50     15.18 o 
  10   6  14      344.86      290.75     17.56 o 
   1   7  14        1.96       19.88     12.24 o 
   2   7  14       58.77       78.99     12.10 o 
   3   7  14       16.14       27.24     12.26 o 
   4   7  14      267.70      303.01     13.86 o 
   5   7  14        1.75       27.25     13.26 o 
   6   7  14      245.70      251.80     13.90 o 
   7   7  14       28.63       61.31     14.55 o 
   8   7  14       29.49       67.27     14.66 o 
   9   7  14        0.27       29.73     15.61 o 
   0   8  14       11.43       33.30     17.48 o 
   1   8  14       58.76       94.47     12.50 o 
   2   8  14       95.68      141.21     12.11 o 
   3   8  14      297.52      328.90     12.64 o 
   4   8  14        0.14       18.32     13.10 o 
   5   8  14      161.71      144.62     15.28 o 
   6   8  14      190.95      224.13     15.01 o 
   7   8  14        9.02       22.57     14.94 o 
   8   8  14      201.08      220.25     15.95 o 
   9   8  14       45.84       56.47     21.24 o 
   1   9  14       11.58       52.70     12.22 o 
   2   9  14      412.40      438.66     12.51 o 
   3   9  14      284.31      295.90     12.46 o 
   4   9  14     1173.86     1035.84     15.04 o 
   5   9  14      116.86      136.64     14.97 o 
   6   9  14      235.57      245.69     15.41 o 
   7   9  14        1.45       18.66     15.47 o 
   8   9  14       59.87       83.21     17.16 o 
   0  10  14        7.83       35.85     19.98 o 
   1  10  14       16.79       40.12     13.60 o 
   2  10  14       51.72       66.79     13.08 o 
   3  10  14      241.45      243.24     13.42 o 
   4  10  14        0.44       -2.08     13.78 o 
   5  10  14       38.17       57.47     14.84 o 
   6  10  14       34.00       78.85     15.64 o 
   7  10  14        5.81       62.14     22.76 o 
   1  11  14      135.58      136.90     14.68 o 
   2  11  14      144.80      171.69     15.01 o 
   3  11  14        0.44       22.86     14.91 o 
   4  11  14       11.40       46.89     15.40 o 
   5  11  14       65.94       68.15     16.71 o 
   0  12  14      141.01      134.30     22.15 o 
   1  12  14      196.12      164.11     15.17 o 
   2  12  14       91.47      102.10     14.58 o 
   3  12  14      103.86      119.07     15.94 o 
   1   1  15       17.42       41.12     13.72 o 
   2   1  15      684.15      685.56     12.60 o 
   3   1  15      339.17      329.19     12.96 o 
   4   1  15     1315.61     1356.54     15.85 o 
   5   1  15        2.08       33.60     12.78 o 
   6   1  15     1618.02     1599.43     14.74 o 
   7   1  15        1.17       36.54     13.50 o 
   8   1  15      359.20      333.18     13.36 o 
   9   1  15       10.43        8.63     13.70 o 
  10   1  15       49.80       78.08     14.79 o 
   0   2  15     1376.54     1358.25     25.26 o 
   1   2  15      224.87      251.11     12.33 o 
   2   2  15     1883.96     1852.48     25.98 o 
   3   2  15      301.14      329.90     12.76 o 
   4   2  15        0.57       -0.98     15.73 o 
   5   2  15      104.82      122.33     13.87 o 
   6   2  15     1045.44      988.04     14.57 o 
   7   2  15      171.63      207.61     13.56 o 
   8   2  15      299.00      331.28     17.15 o 
   9   2  15       10.13       30.26     13.62 o 
  10   2  15      591.96      569.16     14.82 o 
   1   3  15       18.58       59.66     12.42 o 
   2   3  15        0.17       15.21     12.67 o 
   3   3  15      314.28      322.02     13.63 o 
   4   3  15        0.16       27.29     14.49 o 
   5   3  15      452.11      395.09     13.71 o 
   6   3  15        3.82       31.97     14.00 o 
   7   3  15       11.41       38.64     13.50 o 
   8   3  15       20.91        8.80     14.05 o 
   9   3  15       17.06       40.86     14.48 o 
  10   3  15        2.93       38.69     15.79 o 
   0   4  15     4013.81     3948.71     42.64 o 
   1   4  15      150.24      175.35     13.95 o 
   2   4  15     1136.37     1148.51     13.50 o 
   3   4  15      318.87      333.20     13.25 o 
   4   4  15      194.40      202.71     13.23 o 
   5   4  15      121.07      148.79     14.55 o 
   6   4  15       32.39       69.03     14.96 o 
   7   4  15       33.55       61.91     13.90 o 
   8   4  15      514.23      502.76     14.45 o 
   9   4  15        7.60       29.53     14.51 o 
  10   4  15      147.73      132.24     16.78 o 
   1   5  15      515.36      486.22     12.51 o 
   2   5  15     1005.61     1018.98     13.31 o 
   3   5  15       35.35       45.65     13.12 o 
   4   5  15      627.01      614.31     13.85 o 
   5   5  15        0.77       18.58     13.39 o 
   6   5  15      938.98      927.59     14.28 o 
   7   5  15      439.03      417.55     15.55 o 
   8   5  15       53.30       77.29     15.60 o 
   9   5  15       99.37      121.59     17.64 o 
   0   6  15        2.16       36.20     18.73 o 
   1   6  15       29.67       32.74     12.28 o 
   2   6  15      114.17      153.18     13.66 o 
   3   6  15      304.59      312.53     12.54 o 
   4   6  15        1.08       23.74     13.76 o 
   5   6  15      127.14      134.00     13.04 o 
   6   6  15        2.98        3.15     13.31 o 
   7   6  15      221.63      196.12     13.97 o 
   8   6  15       41.50       55.21     15.35 o 
   9   6  15       13.98       30.09     15.95 o 
   1   7  15       53.16       75.32     12.22 o 
   2   7  15      351.57      402.42     12.59 o 
   3   7  15      103.51      103.28     12.95 o 
   4   7  15     1401.09     1406.38     14.61 o 
   5   7  15       17.82       39.98     13.74 o 
   6   7  15      236.03      249.36     14.06 o 
   7   7  15        0.44        2.34     15.32 o 
   8   7  15       53.33       86.33     16.03 o 
   0   8  15       87.87       96.05     17.38 o 
   1   8  15      270.77      279.40     12.71 o 
   2   8  15      221.72      219.89     12.67 o 
   3   8  15       32.60       43.54     12.28 o 
   4   8  15       10.39       52.38     13.59 o 
   5   8  15       45.04       51.77     13.36 o 
   6   8  15      111.76      131.30     14.81 o 
   7   8  15      148.15      161.78     15.76 o 
   8   8  15      220.01      212.61     16.19 o 
   1   9  15        0.82       36.54     12.67 o 
   2   9  15        0.10       48.52     13.05 o 
   3   9  15       30.71       51.11     12.37 o 
   4   9  15      241.03      250.47     18.65 o 
   5   9  15        0.40        2.19     14.98 o 
   6   9  15       18.21       15.52     15.38 o 
   7   9  15       11.96       36.67     17.47 o 
   0  10  15      742.50      702.85     19.44 o 
   1  10  15       83.04      104.78     12.56 o 
   2  10  15      570.36      525.41     14.61 o 
   3  10  15       28.68       28.29     13.49 o 
   4  10  15       83.29       98.02     15.01 o 
   5  10  15        0.59       42.58     15.70 o 
   1  11  15       16.32       12.86     14.64 o 
   2  11  15      118.21      118.55     15.33 o 
   3  11  15       65.08       54.12     15.58 o 
   0   0  16      602.17      638.70     25.50 o 
   1   0  16       93.15       57.97     15.94 o 
   2   0  16     1297.02     1350.34     21.72 o 
   3   0  16      425.15      395.41     17.57 o 
   4   0  16       85.02       89.22     16.68 o 
   5   0  16      220.30      206.67     18.63 o 
   6   0  16      423.41      442.48     24.72 o 
   7   0  16        0.37       -6.82     18.24 o 
   8   0  16      529.93      514.57     19.94 o 
   9   0  16      132.35      135.42     20.03 o 
  10   0  16      411.51      331.04     20.60 o 
   1   1  16      307.25      301.85     14.17 o 
   2   1  16       67.00       77.19     12.32 o 
   3   1  16      467.12      426.22     12.89 o 
   4   1  16      878.98      865.56     13.80 o 
   5   1  16      305.00      307.20     13.36 o 
   6   1  16        3.11       23.39     13.51 o 
   7   1  16       13.73       31.47     12.78 o 
   8   1  16        2.21       38.74     13.70 o 
   9   1  16       14.23       28.51     13.61 o 
  10   1  16       22.23       60.07     14.96 o 
   0   2  16      438.26      489.63     18.26 o 
   1   2  16      134.63      150.97     12.93 o 
   2   2  16        3.49        8.02     13.31 o 
   3   2  16       31.39       39.24     12.91 o 
   4   2  16        4.54        2.37     13.85 o 
   5   2  16        2.95       23.64     13.76 o 
   6   2  16      102.03      125.24     13.42 o 
   7   2  16       25.90       40.86     13.89 o 
   8   2  16      722.22      699.33     19.06 o 
   9   2  16       11.71       43.74     13.81 o 
  10   2  16       32.06       60.45     15.94 o 
   1   3  16        9.72       31.83     12.13 o 
   2   3  16     1247.97     1229.01     17.37 o 
   3   3  16        2.63       -1.14     12.65 o 
   4   3  16      963.66      949.41     15.35 o 
   5   3  16       35.04       60.81     14.73 o 
   6   3  16      713.37      709.44     14.91 o 
   7   3  16        8.55       31.98     13.43 o 
   8   3  16       19.77       55.68     14.93 o 
   9   3  16        0.05       21.80     18.36 o 
   0   4  16      540.61      568.16     18.43 o 
   1   4  16      123.95      130.96     12.68 o 
   2   4  16       32.37       34.05     12.77 o 
   3   4  16        5.68       31.58     12.63 o 
   4   4  16        0.14       31.40     17.67 o 
   5   4  16       10.36        8.54     14.79 o 
   6   4  16       75.40       82.70     14.58 o 
   7   4  16       38.27       74.89     16.12 o 
   8   4  16      393.06      445.31     18.15 o 
   9   4  16      169.49      181.68     18.48 o 
   1   5  16        0.03       22.13     12.34 o 
   2   5  16      205.35      239.71     13.00 o 
   3   5  16       32.36       46.85     13.28 o 
   4   5  16      713.95      751.48     13.91 o 
   5   5  16       14.55       29.93     13.90 o 
   6   5  16      138.51      152.99     14.13 o 
   7   5  16       76.04       73.57     14.80 o 
   8   5  16       11.12       16.31     16.57 o 
   9   5  16       22.22       35.92     22.28 o 
   0   6  16     1224.80     1147.61     17.98 o 
   1   6  16        5.58       46.71     12.58 o 
   2   6  16      724.54      722.75     13.12 o 
   3   6  16      159.77      158.38     13.44 o 
   4   6  16       44.26       70.05     14.05 o 
   5   6  16       35.39       71.47     13.65 o 
   6   6  16       99.59       91.27     14.18 o 
   7   6  16       44.31       46.95     14.44 o 
   8   6  16      345.00      317.04     15.82 o 
   1   7  16       22.97       35.06     12.65 o 
   2   7  16       56.64       64.07     13.11 o 
   3   7  16        8.25       13.54     12.77 o 
   4   7  16       73.79       72.00     14.02 o 
   5   7  16       17.35       33.16     13.24 o 
   6   7  16       71.69       93.17     14.13 o 
   7   7  16       52.60       62.16     15.06 o 
   0   8  16      146.23      185.69     19.23 o 
   1   8  16       33.35       53.32     12.60 o 
   2   8  16       86.58       84.20     13.09 o 
   3   8  16        0.05       19.84     13.12 o 
   4   8  16        2.50       36.27     13.76 o 
   5   8  16        1.09       32.12     14.39 o 
   6   8  16        0.83        9.39     15.40 o 
   1   9  16        6.32       37.57     12.78 o 
   2   9  16      116.05      138.49     13.27 o 
   3   9  16       27.29       74.60     13.45 o 
   4   9  16     1015.72      945.74     21.06 o 
   5   9  16       24.40       26.44     15.95 o 
   0  10  16      140.67      147.09     18.95 o 
   1  10  16       29.50       41.94     13.35 o 
   2  10  16      263.76      200.38     14.93 o 
   3  10  16       12.78       24.28     14.72 o 
   4  10  16        0.71       23.44     19.56 o 
   1   1  17       95.41      116.60     12.70 o 
   2   1  17      705.97      700.41     12.99 o 
   3   1  17      649.42      598.44     12.93 o 
   4   1  17      997.55      987.46     13.87 o 
   5   1  17      168.28      149.61     13.22 o 
   6   1  17      462.62      438.30     13.12 o 
   7   1  17       12.76        0.65     13.65 o 
   8   1  17       97.37      137.83     14.17 o 
   9   1  17        0.86       13.86     14.22 o 
   0   2  17      809.17      741.86     19.10 o 
   1   2  17      134.52      166.53     16.59 o 
   2   2  17     1269.25     1241.61     17.98 o 
   3   2  17      133.54      144.61     14.13 o 
   4   2  17      101.49      112.79     15.34 o 
   5   2  17       17.69       43.66     13.26 o 
   6   2  17      328.79      337.81     14.01 o 
   7   2  17       20.09       39.38     14.67 o 
   8   2  17      194.14      197.75     14.06 o 
   9   2  17       78.36       85.73     16.03 o 
   1   3  17       36.28       59.13     13.32 o 
   2   3  17        9.14       27.68     12.84 o 
   3   3  17       34.02       37.09     13.29 o 
   4   3  17       11.50       23.63     15.32 o 
   5   3  17      106.40      106.08     15.29 o 
   6   3  17        2.22       16.32     15.39 o 
   7   3  17        3.50       22.88     14.13 o 
   8   3  17        7.06       22.52     14.62 o 
   0   4  17     2140.28     2109.60     20.31 o 
   1   4  17       68.65       70.33     13.10 o 
   2   4  17      422.66      425.16     14.07 o 
   3   4  17       43.27       52.45     13.62 o 
   4   4  17       41.54       54.89     13.43 o 
   5   4  17       15.73       39.55     14.00 o 
   6   4  17       89.96      112.73     15.97 o 
   7   4  17       65.23      103.45     16.49 o 
   8   4  17      810.38      705.19     17.70 o 
   1   5  17        9.52       25.38     12.73 o 
   2   5  17      429.95      434.74     13.92 o 
   3   5  17       97.32       89.88     13.88 o 
   4   5  17      187.54      198.77     14.28 o 
   5   5  17        0.88       33.21     14.09 o 
   6   5  17      522.13      477.16     14.95 o 
   7   5  17        0.28        5.74     14.66 o 
   8   5  17       49.97      110.16     39.62 o 
   0   6  17       46.16       53.87     17.34 o 
   1   6  17        0.55       21.28     12.94 o 
   2   6  17       69.31      120.73     12.75 o 
   3   6  17       18.12       17.01     13.61 o 
   4   6  17        0.07       11.74     14.16 o 
   5   6  17        1.98       14.04     14.01 o 
   6   6  17       52.06       65.00     14.63 o 
   7   6  17       14.90       37.90     14.73 o 
   1   7  17        4.28       20.30     12.89 o 
   2   7  17       15.32       32.58     13.52 o 
   3   7  17        9.35       17.60     14.40 o 
   4   7  17      568.05      539.54     18.67 o 
   5   7  17        6.42       34.07     13.60 o 
   6   7  17       61.16       65.93     14.78 o 
   0   8  17      290.10      270.11     19.22 o 
   1   8  17        6.21       30.46     13.56 o 
   2   8  17      413.22      404.94     14.02 o 
   3   8  17        3.30        4.81     14.60 o 
   4   8  17        2.09        4.70     14.90 o 
   5   8  17        9.85       37.95     14.60 o 
   1   9  17       39.74       65.67     13.89 o 
   2   9  17       53.66       61.85     14.13 o 
   3   9  17        5.23       23.03     14.54 o 
   4   9  17       59.18       41.62     48.00 o 
   0   0  18     1208.17     1193.16     43.63 o 
   1   0  18      126.88      170.90     18.13 o 
   2   0  18     1125.74     1167.09     26.68 o 
   3   0  18        0.86       22.19     16.75 o 
   4   0  18      110.02      127.81     17.68 o 
   5   0  18        2.29       30.40     22.84 o 
   6   0  18      739.30      667.35     19.82 o 
   7   0  18       37.52       54.49     19.99 o 
   8   0  18      109.29      107.20     20.78 o 
   1   1  18       38.74       60.27     12.52 o 
   2   1  18        3.94       25.67     13.15 o 
   3   1  18       72.35       84.25     12.41 o 
   4   1  18      424.96      416.97     13.12 o 
   5   1  18       23.30       68.13     13.03 o 
   6   1  18      154.03      173.66     13.51 o 
   7   1  18      223.40      201.10     14.22 o 
   8   1  18       68.88       80.12     15.16 o 
   0   2  18     1240.98     1194.82     26.22 o 
   1   2  18       14.87       29.22     13.02 o 
   2   2  18      107.05      124.99     13.45 o 
   3   2  18       16.00       37.04     15.02 o 
   4   2  18       16.15       24.71     14.41 o 
   5   2  18       25.58       26.72     13.37 o 
   6   2  18       10.16       36.06     14.40 o 
   7   2  18        0.47       20.96     13.82 o 
   1   3  18        6.68       36.87     13.40 o 
   2   3  18      429.00      423.77     13.17 o 
   3   3  18        0.39        8.90     13.21 o 
   4   3  18      530.21      516.15     15.04 o 
   5   3  18       17.86       55.27     15.87 o 
   6   3  18     1007.81      969.80     21.59 o 
   7   3  18       13.65       11.17     16.56 o 
   0   4  18      388.62      398.90     19.07 o 
   1   4  18        4.19       18.05     13.42 o 
   2   4  18       30.70       39.46     13.64 o 
   3   4  18      196.62      190.24     13.94 o 
   4   4  18        0.83        0.50     14.50 o 
   5   4  18       70.57       76.34     14.22 o 
   6   4  18        0.62       31.93     14.83 o 
   7   4  18       26.86       56.98     16.82 o 
   1   5  18      100.99      106.35     13.63 o 
   2   5  18       44.56       68.11     13.73 o 
   3   5  18        9.10       39.67     14.08 o 
   4   5  18      389.09      371.80     14.93 o 
   5   5  18       51.39       51.67     14.37 o 
   6   5  18       39.78       54.89     14.93 o 
   0   6  18      283.06      278.76     18.59 o 
   1   6  18       59.12       70.38     13.46 o 
   2   6  18      221.43      220.67     14.42 o 
   3   6  18       20.71       55.52     14.71 o 
   4   6  18       17.83       46.43     14.91 o 
   5   6  18       40.38       74.22     14.62 o 
   1   7  18       11.27       31.38     13.38 o 
   2   7  18       67.89       91.35     13.97 o 
   3   7  18       20.70       60.15     14.74 o 
   4   7  18      229.74      221.50     15.13 o 
   0   8  18       39.98       60.84     19.52 o 
   1   8  18       80.64       78.21     13.73 o 
   2   8  18       89.97       96.38     14.42 o 
   3   8  18        9.23       35.15     17.75 o 
   1   1  19       37.82       54.52     12.36 o 
   2   1  19      122.01      150.58     12.22 o 
   3   1  19        2.93       31.16     12.70 o 
   4   1  19      502.81      494.42     14.22 o 
   5   1  19        7.83       35.39     13.56 o 
   6   1  19       96.63       98.24     14.13 o 
   0   2  19      568.39      569.42     22.52 o 
   1   2  19        0.23        8.72     13.23 o 
   2   2  19      231.01      243.84     13.99 o 
   3   2  19      256.09      230.85     13.11 o 
   4   2  19        0.16       11.25     14.79 o 
   5   2  19      263.88      263.27     15.33 o 
   6   2  19       59.04       71.82     14.60 o 
   1   3  19        4.62       15.70     14.05 o 
   2   3  19      135.80      148.58     14.17 o 
   3   3  19        6.41       -5.54     14.84 o 
   4   3  19        3.71       15.07     14.58 o 
   5   3  19        0.14       31.95     14.18 o 
   6   3  19       14.63       28.03     17.54 o 
   0   4  19      258.29      257.78     19.31 o 
   1   4  19       67.67       99.34     14.26 o 
   2   4  19       20.49       62.54     14.19 o 
   3   4  19       19.77       31.75     14.54 o 
   4   4  19        2.84       30.56     14.43 o 
   5   4  19      104.39      121.77     15.45 o 
   1   5  19      233.33      217.05     13.89 o 
   2   5  19       63.81       77.15     14.16 o 
   3   5  19       20.90       27.87     14.82 o 
   4   5  19       48.74       50.10     14.49 o 
   0   6  19      183.41      181.42     20.30 o 
   1   6  19        0.40       35.12     13.60 o 
   2   6  19        1.34       35.95     14.84 o 
   3   6  19       48.13       69.83     15.36 o 
   1   7  19       31.86       44.34     15.14 o 
   0   0  20       34.90       54.31     22.80 o 
   1   0  20        2.63       15.99     17.51 o 
   2   0  20      414.00      389.15     20.05 o 
   3   0  20      321.48      305.43     20.01 o 
   4   0  20       41.10       23.39     20.04 o 
   1   1  20       96.59       97.78     13.03 o 
   2   1  20       93.28      111.25     12.89 o 
   3   1  20      175.55      196.69     14.01 o 
   4   1  20      131.27      148.50     14.56 o 
   0   2  20      476.70      427.71     25.72 o 
   1   2  20       13.77       41.68     13.79 o 
   2   2  20      151.75      155.03     13.72 o 
   3   2  20       17.05       16.24     12.66 o 
   4   2  20       18.57       25.80     13.95 o 
   1   3  20      463.07      432.22     14.19 o 
   2   3  20      265.08      243.13     14.82 o 
   3   3  20       73.19       62.79     15.59 o 
   4   3  20       38.19       70.79     20.69 o 
   0   4  20        3.63       15.19     22.49 o 
   1   4  20       16.20       44.73     14.43 o 
   2   4  20        1.02       15.94     14.78 o 
   3   4  20       59.55       68.50     19.97 o 
   1   5  20       28.90       53.31     15.10 o 
   2   5  20        0.89       -5.32     25.04 o 
   1   1  21       13.79       25.83     21.98 o 
                                                 
